# Supplementary material for: Computational identification of co-evolving multi-gene modules in microbial biosynthetic gene clusters
Source: Commun Biol. 2019 Feb 28;2:83. doi: 10.1038/s42003-019-0333-6 (PMC6395733; doi:10.1038/s42003-019-0333-6)
Supplement: Supplementary file 2 — Supplementary data 1 [file 42003_2019_333_MOESM2_ESM.xlsx]

## Sheet: Sheet1
	MIB score	Shannon's entropy	Module length	Number of clusters	Number of hits in MIBiG	Description
M176566	99.09	1.66	3	99	17	sub-module contained by M118911 and M118912
M112949	99.08	1.72	4	73	16	(2R)-hydroxymalonyl-ACP biosynthesis
M130554	96.59	1.58	5	28	13	methoxymalonyl-ACP biosynthesis
M113610	95.36	1.49	3	33	8	pyrrole ring biosynthesis
M152817	92.83	1.55	5	25	2	alternative meOmal-ACP biosynthesis
M118912	92.61	1.54	4	16	1	(2S)-aminomalonyl-ACP biosynthesis
M118907	88.14	1.43	5	11	3	glycolate type extender unit biosynthesis
M108999	87.55	1.14	3	11	3	4-MHA biosynthesis
M118911	87.47	1.42	5	9	1	hydroxymalonyl-ACP+ aminomalonyl-ACP
M107196	83.44	0.47	3	139	8	β-carotene biosynthesis
M112779	82.4	0.37	3	235	3	ectoine biosynthesis
M21869	77.58	0.33	4	299	4	DBHA biosynthesis
M131293	77.07	1.08	12	13	2	9-membered enedyine
M103444	74.8	1.32	5	34	4	9-and 10-membered enedyines
M2466	68.32	0.85	4	6	5	aminocoumarin biosynthesis
M142052	60.22	0.56	6	4	4	deoxy-sugar ring biosynthesis
M21893	58.94	0.4	3	306	5	DBHA - entA biosynthesis
