# Supplementary material for: Computational identification of co-evolving multi-gene modules in microbial biosynthetic gene clusters
Source: Commun Biol. 2019 Feb 28;2:83. doi: 10.1038/s42003-019-0333-6 (PMC6395733; doi:10.1038/s42003-019-0333-6)
Supplement: Supplementary file 3 — Supplementary data 2 [file 42003_2019_333_MOESM3_ESM.xlsx]

## Sheet: Sheet1
	MIB score	Shannon's entropy	Module length	Number of clusters	Number of clusters in MIBiG	Category composition
Module 63477	100	1.97	4	77	1	Tailoring 75% Other 25%
Module 100203	99.55	2.26	3	47	2	Tailoring 100%
Module 80260	99.47	1.96	3	58	3	Tailoring 66.6% Other 33.3%
Module 105700	99.01	2.06	3	47	1	Tailoring 100%
Module 156303	98.67	1.89	3	31	15	Tailoring 100%
Module 134122	97.33	1.33	4	20	2	Tailoring 100%
