# Supplementary material for: Computational identification of co-evolving multi-gene modules in microbial biosynthetic gene clusters
Source: Commun Biol. 2019 Feb 28;2:83. doi: 10.1038/s42003-019-0333-6 (PMC6395733; doi:10.1038/s42003-019-0333-6)
Supplement: Supplementary file 4 — Supplementary data 3 [file 42003_2019_333_MOESM4_ESM.txt]

PF00109	2739	Beta-ketoacyl synthase, N-terminal domain	PKS	x	PKS
PF02801	2733	Beta-ketoacyl synthase, C-terminal domain	PKS	x	PKS
PF08659	1698	KR domain	PKS	x	PKS
PF00378	1476	Enoyl-CoA hydratase/isomerase family	PKS		PKS
PF08541	910	3-Oxoacyl-[acyl-carrier-protein (ACP)] synthase III C terminal	PKS		PKS
PF08545	823	3-Oxoacyl-[acyl-carrier-protein (ACP)] synthase III	PKS		PKS
PF02803	384	Thiolase, C-terminal domain	PKS		PKS
PF00108	377	Thiolase, N-terminal domain	PKS		PKS
PF02706	368	Chain length determinant protein	PKS	x	PKS
PF08990	276	Erythronolide synthase docking	PKS		PKS
PF02797	137	Chalcone and stilbene synthases, C-terminal domain	PKS	x	PKS
PF00195	93	Chalcone and stilbene synthases, N-terminal domain	PKS	x	PKS
PF07366	87	SnoaL-like polyketide cyclase	PKS		PKS
PF00501	5138	AMP-binding enzyme	NRPS	x
PF00668	2465	Condensation domain	NRPS	x
PF08415	247	Nonribosomal peptide synthase	NRPS	x
PF00432	192	Prenyltransferase and squalene oxidase repeat	Terpene	x
PF00494	128	Squalene/phytoene synthase	Terpene	x
PF03936	2	Terpene synthase family, metal binding domain	Terpene	x
PF01397		Terpene synthase, N-terminal domain	Terpene	x
PF00432		Prenyltransferase and squalene oxidase repeat	Terpene	x
PF04275		Phosphomevalonate kinase	Terpene	x
PF00348		Polyprenyl synthetase	Terpene	x
PF11991	Tryptophan dimethylallyltransferase	Terpene	x
PF05834	Lycopene cyclase protein	Terpene	x
PF06330	Trichodiene synthase (TRI5)	Terpene	x
PF00534	2371	Glycosyl transferases group 1	Oligosaccharide	x
PF00535	2151	Glycosyl transferase family 2	Oligosaccharide	x
PF02922	932	Carbohydrate-binding module 48 (Isoamylase N-terminal domain)	Oligosaccharide	x
PF01041	905	DegT/DnrJ/EryC1/StrS aminotransferase family	Oligosaccharide	x
PF00908	467	dTDP-4-dehydrorhamnose 3,5-epimerase	Oligosaccharide	x
PF02719	430	Polysaccharide biosynthesis protein	Oligosaccharide	x
PF04321	417	RmlD substrate binding domain	Oligosaccharide	x
PF01943	398	Polysaccharide biosynthesis protein	Oligosaccharide	x
PF02350	363	UDP-N-acetylglucosamine 2-epimerase	Oligosaccharide	x
PF02397	318	Bacterial sugar transferase	Oligosaccharide	x
PF04932	241	O-Antigen ligase	Oligosaccharide	x
PF01075	218	Glycosyltransferase family 9 (heptosyltransferase)	Oligosaccharide	x
PF00953	211	Glycosyl transferase family 4	Oligosaccharide	x
PF01050	208	Mannose-6-phosphate isomerase	Oligosaccharide	x
PF03033	169	Glycosyltransferase family 28 N-terminal domain	Oligosaccharide	x
PF01501	156	Glycosyl transferase family 8	Oligosaccharide	x
PF05159	152	Capsule polysaccharide biosynthesis protein	Oligosaccharide	x
PF04101	95	Glycosyltransferase family 28 C-terminal domain	Oligosaccharide	x
PF02563	94	Polysaccharide biosynthesis/export protein	Oligosaccharide	x
PF08437	73	Glycosyl transferase family 8 C-terminal	Oligosaccharide	x
PF02585	184	GlcNAc-PI de-N-acetylase	Oligosaccharide	x
PF00155	367	Aminotransferase class I and II	Special	
PF00202	327	Aminotransferase class-III	Special	
PF00702	319	haloacid dehalogenase-like hydrolase	Special	
PF06339	1	Ectoine synthase	Ectoine	x
PF04183	63	IucA / IucC family	Siderophore	x
PF10331		Siderophore biosynthesis protein domain	Siderophore	x
PF03756		A-factor biosynthesis repeat	Butyrolactone	x
PF00106	6646	short chain dehydrogenase	Redox
PF01370	3973	NAD dependent epimerase/dehydratase family	Redox
PF00107	3603	Zinc-binding dehydrogenase	Redox
PF08240	3422	Alcohol dehydrogenase GroES-like domain	Redox
PF00441	2756	Acyl-CoA dehydrogenase, C-terminal domain	Redox
PF02770	2518	Acyl-CoA dehydrogenase, middle domain	Redox
PF02771	2286	Acyl-CoA dehydrogenase, N-terminal domain	Redox
PF08028	1860	Acyl-CoA dehydrogenase, C-terminal domain	Redox
PF01408	1385	Oxidoreductase family, NAD-binding Rossmann fold	Redox
PF02894	1187	Oxidoreductase family, C-terminal alpha/beta domain	Redox
PF00984	1014	UDP-glucose/GDP-mannose dehydrogenase family, central domain	Redox
PF00725	1010	3-hydroxyacyl-CoA dehydrogenase, C-terminal domain	Redox
PF03720	1009	UDP-glucose/GDP-mannose dehydrogenase family, UDP binding domain	Redox
PF03721	992	UDP-glucose/GDP-mannose dehydrogenase family, NAD binding domain	Redox
PF07993	831	Male sterility protein	Redox
PF02737	771	3-hydroxyacyl-CoA dehydrogenase, NAD binding domain	Redox
PF00903	570	Glyoxalase/Bleomycin resistance protein/Dioxygenase superfamily	Redox
PF00037	480	4Fe-4S binding domain	Redox
PF04055	414	Radical SAM superfamily	Redox
PF00171	398	Aldehyde dehydrogenase family	Redox
PF00067	348	Cytochrome P450	Redox
PF01266	323	FAD dependent oxidoreductase	Redox
PF01118	321	Semialdehyde dehydrogenase, NAD binding domain	Redox
PF02668	271	Taurine catabolism dioxygenase TauD, TfdA family	Redox
PF00248	269	Aldo/keto reductase family	Redox
PF01494	260	FAD binding domain	Redox
PF01593	248	Flavin containing amine oxidoreductase	Redox
PF03992	234	Antibiotic biosynthesis monooxygenase	Redox
PF00355	206	Rieske [2Fe-2S] domain	Redox
PF01243	151	Pyridoxamine 5'-phosphate oxidase	Redox
PF00384	129	Molybdopterin oxidoreductase	Redox
PF01488	124	Shikimate / quinate 5-dehydrogenase	Redox
PF00857	128	Isochorismatase family	Redox
PF04879	136	Molybdopterin oxidoreductase Fe4S4 domain	Redox
PF08241	3441	Methyltransferase domain	Group_Transfer
PF08242	3407	Methyltransferase domain	Group_Transfer
PF00698	1378	Acyl transferase domain	Group_Transfer
PF00483	1169	Nucleotidyl transferase	Group_Transfer
PF00561	958	alpha/beta hydrolase fold	Group_Transfer
PF00583	594	Acetyltransferase (GNAT) family	Group_Transfer
PF01636	468	Phosphotransferase enzyme family	Group_Transfer
PF01039	350	Carboxyl transferase domain	Group_Transfer
PF00288	339	GHMP kinases N terminal domain	Group_Transfer
PF00289	310	Carbamoyl-phosphate synthase L chain, N-terminal domain	Group_Transfer
PF02786	310	Carbamoyl-phosphate synthase L chain, ATP binding domain	Group_Transfer
PF01757	293	Acyltransferase family	Group_Transfer
PF02785	254	Biotin carboxylase C-terminal domain	Group_Transfer
PF02409	217	Omt_N	Group_Transfer
PF01553	180	Acyltransferase	Group_Transfer
PF02348	172	Cytidylyltransferase	Group_Transfer
PF00891	168	O-methyltransferase	Group_Transfer
PF01596	120	O-methyltransferase	Group_Transfer
PF04820	112	Tryptophan halogenase	Group_Transfer
PF02522	26	Aminoglycoside 3-N-acetyltransferase	Group_Transfer
PF08484	74	C-methyltransferase	Group_Transfer
PF08421	74	Hypothetical methyltransferase	Group_Transfer
PF01721		Class II bacteriocin	Ribpept	Bacteriocin
PF02052		Gallidermin	Ribpept	Bacteriocin
PF02674		Colicin V production protein	Ribpept	Bacteriocin
PF03515		Cloacin	Ribpept	Bacteriocin
PF04369		Lactococcin-like family	Ribpept	Bacteriocin
PF08109		Lactocin 705 family	Ribpept	Bacteriocin
PF08129		Alpha/beta enterocin family	Ribpept	Bacteriocin
PF09221		Bacteriocin class IId cyclical uberolysin-like	Ribpept	Bacteriocin
PF09683		Bacteriocin (Lactococcin_972)	Ribpept	Bacteriocin
PF10439		Bacteriocin class II with double-glycine leader peptide	Ribpept	Bacteriocin
PF11420		Bacteriocin subtilosin A	Ribpept	Bacteriocin
PF11632		Lactococcin G-beta	Ribpept	Bacteriocin
PF11758		Aureocin-like type II bacteriocin	Ribpept	Bacteriocin
PF12173		Bacteriocin class IIc cyclic gassericin A-like	Ribpept	Bacteriocin
PF04738	46	Lantibiotic dehydratase, C terminus	Ribpept	Lantibiotic
PF04737	53	Lantibiotic dehydratase, N terminus	Ribpept	Lantibiotic
PF04604		Type-A lantibiotic	Ribpept	Lantibiotic
PF05147		Lanthionine synthetase C-like protein	Ribpept	Lantibiotic
PF08109		Lactocin 705 family	Ribpept	Bacteriocin
PF08129		Alpha/beta enterocin family	Ribpept	Bacteriocin
PF08130		Type A lantibiotic family	Ribpept	Lantibiotic
