# Supplementary material for: Computational identification of co-evolving multi-gene modules in microbial biosynthetic gene clusters
Source: Commun Biol. 2019 Feb 28;2:83. doi: 10.1038/s42003-019-0333-6 (PMC6395733; doi:10.1038/s42003-019-0333-6)
Supplement: Supplementary file 5 — Supplementary data 4 [file 42003_2019_333_MOESM5_ESM.txt]

>SMCOG10000	1010.0	TAILORING	TAILORING|1508	OTHER|197	CORE|2	REGULATOR|1

   318	SHORT-CHAIN_DEHYDROGENASE/REDUCTASE_SDR	TAILORING

   117	SHORT_CHAIN_DEHYDROGENASE	TAILORING

   100	3-OXOACYL-(ACYL-CARRIER-PROTEIN)_REDUCTASE	TAILORING

   70	3-OXOACYL-[ACYL-CARRIER-PROTEIN]_REDUCTASE	TAILORING

   66	HYPOTHETICAL_PROTEIN	OTHER

>SMCOG10001	76.5	CORE	CORE|867	OTHER|783	TRANSPORT|1	REGULATOR|1

   163	NON-RIBOSOMAL_PEPTIDE_SYNTHETASE	CORE

   93	AMINO_ACID_ADENYLATION_DOMAIN-CONTAINING	OTHER

   87	AMINO_ACID_ADENYLATION_DOMAIN_PROTEIN	OTHER

   77	PUTATIVE_NON-RIBOSOMAL_PEPTIDE_SYNTHETASE	CORE

   70	HYPOTHETICAL_PROTEIN	OTHER

>SMCOG10002	1010000000000.0	CORE	CORE|817	OTHER|295	TAILORING|79

   121	POLYKETIDE_SYNTHASE	CORE

   118	MODULAR_POLYKETIDE_SYNTHASE	CORE

   109	BETA-KETOACYL_SYNTHASE	CORE

   65	POLYKETIDE_SYNTHASE_TYPE_I	CORE

   61	ACYL_TRANSFERASE	TAILORING

>SMCOG10003	102.0	TAILORING	TAILORING|871	OTHER|189

   447	CYTOCHROME_P450	TAILORING

   72	PUTATIVE_CYTOCHROME_P450	TAILORING

   36	CYTOCHROME_P450_HYDROXYLASE	TAILORING

   36	HYPOTHETICAL_PROTEIN	OTHER

   36	CYTOCHROME_P450_MONOOXYGENASE	TAILORING

>SMCOG10011	102.0	TAILORING	TAILORING|717	OTHER|185

   327	THIOESTERASE	TAILORING

   84	PUTATIVE_THIOESTERASE	TAILORING

   52	OLEOYL-(ACYL-CARRIER-PROTEIN)_HYDROLASE	TAILORING

   46	HYPOTHETICAL_PROTEIN	OTHER

   27	THIOESTERASE_DOMAIN_PROTEIN	TAILORING

>SMCOG10022	41.6	TAILORING	TAILORING|644	OTHER|99	REGULATOR|1

   118	GLYCOSYL_TRANSFERASE_GROUP_1	TAILORING

   86	GLYCOSYLTRANSFERASE	TAILORING

   52	GLYCOSYL_TRANSFERASE,_GROUP_1	TAILORING

   50	GLYCOSYL_TRANSFERASE,_GROUP_1_FAMILY_PROTEIN	TAILORING

   48	HYPOTHETICAL_PROTEIN	OTHER

>SMCOG10024	101000.0	CORE	CORE|464	OTHER|257	TAILORING|7

   116	POLYKETIDE_SYNTHASE	CORE

   47	BETA-KETOACYL_SYNTHASE	CORE

   34	POLYKETIDE_SYNTHASE_OF_TYPE_I	CORE

   33	PUTATIVE_POLYKETIDE_SYNTHASE	CORE

   29	HYPOTHETICAL_PROTEIN	OTHER

>SMCOG10025	101.0	OTHER	OTHER|481	CORE|218	TAILORING|4

   52	AMINO_ACID_ADENYLATION_DOMAIN-CONTAINING	OTHER

   52	AMINO_ACID_ADENYLATION_DOMAIN_PROTEIN	OTHER

   47	AMP-BINDING_ENZYME	OTHER

   45	HYPOTHETICAL_PROTEIN	OTHER

   36	PYOCHELIN_SYNTHETASE	CORE

>SMCOG10039	115000000000000.0	CORE	CORE|299	OTHER|267	TAILORING|28

   121	PHENOLPTHIOCEROL_SYNTHESIS_TYPE-I_POLYKETIDE	OTHER

   80	POLYKETIDE_SYNTHASE	CORE

   40	NONE	OTHER

   36	MYCOCEROSIC_ACID_SYNTHASE	OTHER

   33	BETA-KETOACYL_SYNTHASE	CORE

>SMCOG10049	47.0	TRANSPORT	TRANSPORT|424	OTHER|113	REGULATOR|1

   73	ABC_TRANSPORTER,_ATP-BINDING_PROTEIN	TRANSPORT

   56	ABC_TRANSPORTER_ATP-BINDING_PROTEIN	TRANSPORT

   37	ABC_TRANSPORTER_RELATED	TRANSPORT

   23	HYPOTHETICAL_PROTEIN	OTHER

   22	ABC_TRANSPORTER_RELATED_PROTEIN	TRANSPORT

>SMCOG10053	101000.0	CORE	CORE|289	OTHER|215	TAILORING|11

   85	BETA-KETOACYL_SYNTHASE	CORE

   50	POLYKETIDE_SYNTHASE	CORE

   35	PHENOLPTHIOCEROL_SYNTHESIS_TYPE-I_POLYKETIDE	OTHER

   35	POLYKETIDE_SYNTHASE_TYPE_I	CORE

   24	HYPOTHETICAL_PROTEIN	OTHER

>SMCOG10061	31800.0	OTHER	OTHER|494	REGULATOR|1

   86	TRANSPOSASE	OTHER

   44	PUTATIVE_TRANSPOSASE	OTHER

   36	HYPOTHETICAL_PROTEIN	OTHER

   31	INTEGRASE_CATALYTIC_REGION	OTHER

   27	TRANSPOSASE-LIKE_PROTEIN	OTHER

>SMCOG10065	60.3	REGULATOR	REGULATOR|351	OTHER|136

   58	SARP_FAMILY_TRANSCRIPTIONAL_REGULATOR	REGULATOR

   41	TRANSCRIPTIONAL_REGULATOR,_SARP_FAMILY	REGULATOR

   25	TRANSCRIPTIONAL_REGULATOR	REGULATOR

   24	REGULATORY_PROTEIN	REGULATOR

   19	SARP_FAMILY_PATHWAY_SPECIFIC_REGULATORY_PROTEIN	REGULATOR

>SMCOG10081	1020.0	CORE	CORE|362	OTHER|60

   161	ACYL-COA_SYNTHETASE	CORE

   37	LONG-CHAIN-FATTY-ACID--COA_LIGASE	CORE

   22	NONE	OTHER

   22	ACYL-COA_SYNTHASE	OTHER

   16	FATTY-ACID-COA_LIGASE_FADD24	CORE

>SMCOG10090	71.6	TAILORING	TAILORING|235	OTHER|154	CORE|1

   43	HYPOTHETICAL_PROTEIN	OTHER

   33	OXIDOREDUCTASE	TAILORING

   27	PUTATIVE_OXIDOREDUCTASE	TAILORING

   21	LUCIFERASE_FAMILY_PROTEIN	OTHER

   19	LUCIFERASE-LIKE_MONOOXYGENASE	TAILORING

>SMCOG10093	10100000.0	CORE	CORE|214	OTHER|143	TAILORING|26

   93	POLYKETIDE_SYNTHASE	CORE

   41	BETA-KETOACYL_SYNTHASE	CORE

   14	MODULAR_POLYKETIDE_SYNTHASE	CORE

   12	POLYKETIDE_SYNTHASE_TYPE_I	CORE

   10	6-DEOXYERYTHRONOLIDE-B_SYNTHASE	OTHER

>SMCOG10121	101.0	TAILORING	OTHER|185	TAILORING|143	REGULATOR|1

   47	PUTATIVE_ESTERASE	OTHER

   36	PUTATIVE_MYCOLYLTRANSFERASE	TAILORING

   30	ESTERASE	OTHER

   30	TREHALOSE_CORYNOMYCOLYL_TRANSFERASE_C	TAILORING

   27	MYCOLYLTRANSFERASE	TAILORING

>SMCOG10167	102.0	OTHER	OTHER|260

   82	TRANSPOSASE	OTHER

   35	PUTATIVE_TRANSPOSASE	OTHER

   34	HYPOTHETICAL_PROTEIN	OTHER

   24	TRANSPOSASE_IS4_FAMILY_PROTEIN	OTHER

   13	TRANSPOSASE,_IS4	OTHER

>SMCOG10187	54.3	TAILORING	TAILORING|195	OTHER|38

   24	GLYCOSYLTRANSFERASE,_MGT_FAMILY	TAILORING

   22	GLYCOSYLTRANSFERASE	TAILORING

   20	GLYCOSYL_TRANSFERASE_FAMILY_PROTEIN	TAILORING

   18	PUTATIVE_GLYCOSYLTRANSFERASE	TAILORING

   15	ZEAXANTHIN_GLUCOSYL_TRANSFERASE	TAILORING

>SMCOG10209	102.0	OTHER	OTHER|218

   55	TRANSPOSASE	OTHER

   27	TRANSPOSASE_MUTATOR_TYPE	OTHER

   17	HYPOTHETICAL_PROTEIN	OTHER

   10	TRANSPOSASE,_MUTATOR_FAMILY	OTHER

   10	TRANSPOSASE-LIKE_PROTEIN	OTHER

>SMCOG10216	102.0	REGULATOR	REGULATOR|127	OTHER|84

   56	TETR_FAMILY_TRANSCRIPTIONAL_REGULATOR	REGULATOR

   12	TRANSCRIPTIONAL_REGULATOR	REGULATOR

   11	REGULATORY_PROTEIN_TETR	REGULATOR

   10	PUTATIVE_TETR_FAMILY_TRANSCRIPTIONAL_REGULATOR	REGULATOR

   8	GAMMA-BUTYROLACTONE_BINDING_PROTEIN	OTHER

>SMCOG10226	77400.0	TAILORING	TAILORING|120	OTHER|83

   44	HYPOTHETICAL_PROTEIN	OTHER

   27	GLYCOSYLTRANSFERASE	TAILORING

   20	GLYCOSYL_TRANSFERASE	TAILORING

   14	PUTATIVE_GLYCOSYLTRANSFERASE	TAILORING

   9	GLYCOSYL_TRANSFERASE_FAMILY_PROTEIN	TAILORING

>SMCOG10261	730.0	OTHER	OTHER|171	TAILORING|4	REGULATOR|1

   65	TRANSPOSASE	OTHER

   16	TRANSPOSASE,_IS605_ORFB_FAMILY	OTHER

   11	PUTATIVE_TRANSPOSASE	OTHER

   8	TRANSPOSASE,_IS605_ORFB	OTHER

   7	TRANSPOSASE,_IS605_ORFB_FAMILY,_CENTRAL_REGION	OTHER

>SMCOG10405	128.0	OTHER	OTHER|122

   43	TRANSPOSASE	OTHER

   9	TRANSPOSASE_FAMILY_PROTEIN	OTHER

   8	ISBMA1,_TRANSPOSASE	OTHER

   7	PUTATIVE_TRANSPOSASE	OTHER

   6	IS1167,_TRANSPOSASE	OTHER

>SMCOG10480	197.0	OTHER	OTHER|105	REGULATOR|2

   44	HYPOTHETICAL_PROTEIN	OTHER

   21	PPE_FAMILY_PROTEIN	OTHER

   10	PE_FAMILY_PROTEIN	OTHER

   7	HYPOTHETICAL_EXPORTED_PROTEIN	OTHER

   7	CONSERVED_HYPOTHETICAL_PROTEIN	OTHER

>SMCOG10490	990000.0	OTHER	OTHER|105	TAILORING|1

   58	HYPOTHETICAL_PROTEIN	OTHER

   11	PROTEIN_OF_UNKNOWN_FUNCTION_NITROGEN_FIXATION	OTHER

   9	BACTERIOCIN_PROPEPTIDE,_TIGR03798_FAMILY	OTHER

   5	POSSIBLE_SAP_DOMAIN	OTHER

   4	SAP_DOMAIN-CONTAINING_PROTEIN	OTHER

>SMCOG10532	102.0	REGULATOR	REGULATOR|62	OTHER|37

   18	HYPOTHETICAL_PROTEIN	OTHER

   8	TRANSCRIPTIONAL_REGULATOR	REGULATOR

   6	XRE_FAMILY_TRANSCRIPTIONAL_REGULATOR	REGULATOR

   6	CRO/CI_FAMILY_TRANSCRIPTIONAL_REGULATOR	REGULATOR

   5	DNA-BINDING_PROTEIN	REGULATOR

>SMCOG10901	176.0	OTHER	OTHER|62	TAILORING|1	REGULATOR|1

   25	TRANSPOSASE	OTHER

   24	HYPOTHETICAL_PROTEIN	OTHER

   3	TRANSPOSASE_IS4_FAMILY_PROTEIN	OTHER

   2	PUTATIVE_TRANSPOSASE	OTHER

   1	TRANSPOSASE_(IS4_FAMILY)_PROTEIN	OTHER

>SMCOG11447	10100000.0	OTHER	OTHER|35	TAILORING|5	TRANSPORT|1

   29	HYPOTHETICAL_PROTEIN	OTHER

   5	TOMM_PROPEPTIDE_DOMAIN_PROTEIN	OTHER

   4	NITRILE_HYDRATASE-LIKE_PROTEIN	TAILORING

   1	NITRILE_HYDRATASE	TAILORING

   1	BIOPOLYMER_TRANSPORT_PROTEIN	TRANSPORT

>SMCOG11745	101.0	CORE	CORE|30	TAILORING|3	OTHER|1

   12	MODULAR_POLYKETIDE_SYNTHASE	CORE

   4	BETA-KETOACYL_SYNTHASE	CORE

   4	POLYKETIDE_SYNTHASE	CORE

   2	TYPE_I_POLYKETIDE_SYNTHASE	CORE

   2	ACYL_TRANSFERASE	TAILORING

>SMCOG11968	101.0	OTHER	OTHER|30

   7	LICHENICIDIN_PREPEPTIDE	OTHER

   6	CERA_PROTEIN	OTHER

   6	HYPOTHETICAL_PROTEIN	OTHER

   2	CLYLS	OTHER

   2	BACA_PROTEIN	OTHER
