# Supplementary material for: Computational identification of co-evolving multi-gene modules in microbial biosynthetic gene clusters
Source: Commun Biol. 2019 Feb 28;2:83. doi: 10.1038/s42003-019-0333-6 (PMC6395733; doi:10.1038/s42003-019-0333-6)
Supplement: Supplementary file 6 — Supplementary data 5 [file 42003_2019_333_MOESM6_ESM.txt]

SMCOG10000	YP_003385315.1|short-chain_dehydrogenase/reductase_SDR	YP_003385316.1|short-chain_dehydrogenase/reductase_SDR	ADI17881.1|dehydrogenases_with_different_specificities	ADI17882.1|dehydrogenases_with_different_specificities	EFQ40582.1|	ZP_07795486.1|putative_short-chain_dehydrogenase	BAJ07846.1|putative_oxygenase-reductase	ZP_09403930.1|monooxygenase_FAD-binding	ADI71448.1|putative_oxygenase-reductase	CAH10112.1|putative_oxidase-reducatse	AAX57196.1|Aur1I	YP_004906204.1|putative_autoregulator_biosynthesis_enzyme	YP_004806662.1|monooxygenase_FAD-binding_protein	ZP_05003394.1|oxidoreductase	ZP_08221032.1|short-chain_dehydrogenase/reductase_SDR	BAM21058.1|oxidoreductase	YP_006242404.1|3-oxoacyl-ACP_reductase	YP_003384145.1|short-chain_dehydrogenase/reductase_SDR	ZP_06589164.1|reductase	AAL23836.1|jadW3	CCA57382.1|Enoyl-[acyl-carrier-protein]_reductase	ZP_09179989.1|3-oxoacyl-ACP_reductase	ZP_07314911.1|oxidoreductase,_short-chain	NP_822111.1|C-5_ketoreductase	ADZ31222.1|ScgX	ZP_06588998.1|reductase	CCA53787.1|reductase	ZP_06527459.1|3-oxoacyl-[acyl-carrier_protein]_reductase	NP_630380.1|3-oxoacyl-[acyl-carrier_protein]_reductase	ZP_04069417.1|Short_chain_dehydrogenase	YP_002445850.1|3-oxoacyl-[acyl-carrier-protein]_reductase	ZP_09356976.1|hypothetical_protein	ZP_04130616.1|Short_chain_dehydrogenase	ABX71123.1|Lct40	ZP_04072090.1|Short_chain_dehydrogenase	AAP13848.2|C5-ketoreductase	ZP_08805956.1|reductase	NP_629384.1|oxidoreductase	ZP_06528555.1|oxidoreductase	NP_851503.1|ketoreductase	ZP_07306401.1|2-hydroxycyclohexanecarboxyl-CoA_dehydrogenase	ZP_04094258.1|Short_chain_dehydrogenase	YP_004958983.1|C-5_ketoreductase	ZP_09961217.1|oxidoreductase	ZP_06919691.1|2-hydroxycyclohexanecarboxyl-CoA_dehydrogenase	ZP_08527848.1|short_chain_dehydrogenase	NP_357524.1|short_chain_dehydrogenase	ZP_04999014.1|3-oxoacyl-[acyl-carrier_protein]_reductase	YP_001863051.1|short-chain_dehydrogenase/reductase_SDR	YP_006247488.1|oxidoreductase	YP_001869777.1|short-chain_dehydrogenase/reductase_SDR	YP_001815534.1|short-chain_dehydrogenase/reductase_SDR	ZP_00740967.1|Short-chain_type_dehydrogenase/reductase	YP_004109477.1|short-chain_dehydrogenase/reductase_SDR	ZP_03626925.1|short-chain_dehydrogenase/reductase_SDR	EHN72156.1|3-oxoacyl-(acyl-carrier_protein)_reductase	AAT12286.1|LtxD	YP_551544.1|short-chain_dehydrogenase/reductase_SDR	ZP_08284319.1|short-chain_dehydrogenase/reductase_SDR	ZP_02885777.1|short-chain_dehydrogenase/reductase_SDR	ZP_05046205.1|7-alpha-hydroxysteroid_dehydrogenase	YP_004216540.1|short-chain_dehydrogenase/reductase_SDR	YP_003907453.1|short-chain_dehydrogenase/reductase_SDR	ZP_07385398.1|short-chain_dehydrogenase/reductase_SDR	ZP_08316670.1|Short-chain_type_dehydrogenase/reductase	ACI31322.1|AflM	YP_433284.1|short-chain_alcohol_dehydrogenase-like_protein	ZP_09397761.1|oxidoreductase,_short_chain	YP_004919893.1|oxidoreductase	EGH61597.1|3-ketoacyl-(acyl-carrier-protein)_reductase	EHE82477.1|3-oxoacyl-[acyl-carrier_protein]_reductase	NP_883692.1|short_chain_dehydrogenase	YP_003679246.1|short-chain_dehydrogenase/reductase_SDR	ZP_09170665.1|3-oxoacyl-(acyl-carrier-protein)_reductase	YP_004964723.1|short-chain_dehydrogenase/reductase_SDR	ZP_08989448.1|short-chain_dehydrogenase/reductase_SDR	AEF33074.1|3-oxoacyl-[acyl-carrier_protein]_reductase	YP_002635375.1|putative_short-chain_dehydrogenase	ZP_05823505.1|short-chain_dehydrogenase/reductase_SDR	EGP83311.1|hypothetical_protein	ZP_06589244.1|short-chain_dehydrogenase/reductase_SDR	ZP_08405262.1|short-chain_alcohol_dehydrogenase/reductase	YP_004611767.1|short-chain_dehydrogenase/reductase_SDR	ZP_09180068.1|short-chain_dehydrogenase/reductase_SDR	YP_004142019.1|short-chain_dehydrogenase/reductase_SDR	EFX00946.1|beta-hydroxysteroid_dehydrogenase	YP_004811126.1|short-chain_dehydrogenase/reductase_SDR	ZP_07294929.1|short-chain_dehydrogenase/reductase_family	EFZ02011.1|versicolorin_reductase,_putative	YP_004677557.1|Short-chain_dehydrogenase/reductase_SDR	YP_001175865.1|short-chain_dehydrogenase/reductase_SDR	ZP_07295399.1|short_chain_dehydrogenase/reductase_family_SocA	NP_103436.1|short_chain_dehydrogenase	EHL00221.1|putative_Versicolorin_reductase	EFY84644.1|versicolorin_reductase,_putative	EIM42137.1|secreted_dehydrogenase	YP_004227735.1|short-chain_dehydrogenase/reductase_SDR	YP_006241701.1|3-ketoacyl-ACP_reductase	YP_005055532.1|3-oxoacyl-(acyl-carrier-protein)_reductase	ZP_10000812.1|secreted_dehydrogenase	ZP_08496974.1|acetoin_dehydrogenase	ZP_04910951.1|oxidoreductase,_short_chain	ZP_04899790.1|oxidoreductase,_short_chain	ZP_04890206.1|oxidoreductase,_short_chain	ZP_03449979.1|oxidoreductase,_short_chain	YP_006277976.1|short_chain_dehydrogenase	YP_001075721.1|short_chain_dehydrogenase/reductase_family	YP_335415.1|short_chain_dehydrogenase	YP_111263.1|short-chain_type_dehydrogenase/reductase	YP_105767.1|short_chain_dehydrogenase/reductase_family	ZP_07309780.1|short_chain_dehydrogenase/reductase_family_SocA	YP_004951038.1|protein_YjgI	ZP_01770444.1|oxidoreductase,_short_chain	ZP_05969068.1|3-oxoacyl-(acyl-carrier-protein)_reductase	ZP_04521301.1|oxidoreductase,_short_chain	ZP_03793644.1|oxidoreductase,_short_chain	YP_001062770.1|dehydrogenases_with_different_specificities	ZP_07026653.1|short-chain_dehydrogenase/reductase_SDR	ZP_09345463.1|hypothetical_protein	ZP_06549713.1|3-oxoacyl-[acyl-carrier_protein]_reductase	YP_002239760.1|NAD_dependent_epimerase/dehydratase_family	YP_001334300.1|putative_short-chain_alcohol_dehydrogenase	YP_003122808.1|short-chain_dehydrogenase/reductase_SDR	CBF82269.1|conserved_hypothetical_protein	CBX90733.1|similar_to_short-chain_dehydrogenase/reductase	YP_004592932.1|putative_short-chain_alcohol_dehydrogenase	YP_003440660.1|short-chain_dehydrogenase/reductase_SDR	EFX03208.1|beta-hydroxysteroid_dehydrogenase	EHN79581.1|3-oxoacyl-[acyl-carrier-protein]_reductase	YP_004962161.1|3-ketoacyl-ACP_reductase	ABM21753.1|PdmG	BAA23150.1|	YP_001822173.1|putative_short_chain_dehydrogenase	YP_004502944.1|3-oxoacyl-(acyl-carrier-protein)_reductase	YP_005953677.1|NAD_dependent_epimerase/dehydratase_family	ZP_04713065.1|putative_short_chain_dehydrogenase	YP_003613583.1|putative_short-chain_alcohol_dehydrogenase	YP_005225755.1|putative_short-chain_alcohol_dehydrogenase	YP_002918386.1|putative_short-chain_alcohol_dehydrogenase	YP_004417455.1|short-chain_dehydrogenase/reductase_SDR	YP_001822797.1|putative_short_chain_dehydrogenase	YP_004827634.1|short-chain_dehydrogenase/reductase_SDR	ZP_06920817.1|3-oxoacyl-[acyl-carrier-protein]_reductase	CBX98451.1|similar_to_1,3,8-naphthalenetriol_reductase	ZP_08234981.1|3-oxoacyl-(acyl-carrier-protein)_reductase	EGR44660.1|predicted_protein	YP_004800692.1|short-chain_dehydrogenase/reductase_SDR	CCD52436.1|similar_to_1,3,8-naphthalenetriol_reductase	CCD47795.1|hypothetical_protein	YP_004909702.1|Short-chain_type_dehydrogenase/reductase	ZP_10248530.1|short-chain_dehydrogenase/reductase_SDR	YP_003123762.1|short-chain_dehydrogenase/reductase_SDR	EHK21717.1|hypothetical_protein	ZP_09837028.1|enoyl-(acyl_carrier_protein)_reductase	YP_003608838.1|short-chain_dehydrogenase/reductase_SDR	YP_002987033.1|short-chain_dehydrogenase/reductase_SDR	YP_006243095.1|3-oxoacyl-ACP_reductase	ZP_09030971.1|3-oxoacyl-(acyl-carrier-protein)_reductase	YP_004968244.1|putative_oxidoreductase	CAG15000.1|short_chain_dehydrogenase	CAE53341.1|putative_short_chain_dehydrogenase	AFG19407.1|MycA2	ZP_08718792.1|short-chain_dehydrogenase/reductase_SDR	YP_004016387.1|short-chain_dehydrogenase/reductase_SDR	CAJ88061.1|putative_probable_short-chain_dehydrogenase	GAA96904.1|hypothetical_protein	YP_119245.1|short_chain_dehydrogenase	ZP_09179957.1|short_chain_dehydrogenase	EDP55260.1|1,3,6,8-tetrahydroxynaphthalene_reductase	AAQ84160.1|ChcA	YP_001415924.1|short-chain_dehydrogenase/reductase_SDR	ZP_10252659.1|putative_short-chain_dehydrogenase/reductase	NP_869433.1|1-cyclohexenylcarbonyl_CoA_reductase	EGF25956.1|short-chain_dehydrogenase/reductase_SDR	YP_004788028.1|3-oxoacyl-ACP_reductase	CAM74435.1|Short-chain_dehydrogenase/reductase_SDR	AAD13539.1|reductase_homolog	AAK57528.1|polyketide_ketoreductase_PgaD	AEM44221.1|polyketide_ketoreductase	CCA59269.1|acetoacetyl-CoA_reductase	AAB36565.1|ketoreductase	AAX57194.1|Aur1G	AAO65349.1|putative_ketoreductase	ZP_06920333.1|3-oxoacyl-[acyl-carrier-protein]_reductase	AAK61717.1|ketoreductase-like_protein	CAA60572.1|putative_ketoreductase	CAG14968.1|ketoreductase	CAA54861.1|ketoreductase	ZP_07291717.1|3-oxoacyl-[acyl-carrier-protein]_reductase	AAK06787.1|putative_ketoreductase_SimA6	AAL15583.1|Sim5	ZP_09838768.1|short-chain_dehydrogenase/reductase_SDR	YP_004806660.1|short-chain_dehydrogenase/reductase_SDR	AAR30149.1|putative_polyketide_ketoreductase	CAK51025.1|polyketide_ketoreductase	CAA77599.1|beta_ketoacyl_reductase	CAH10114.1|putative_ketoreducatse	ADB02846.1|AzicD	YP_003114295.1|short-chain_dehydrogenase/reductase_SDR	AEE65465.1|ketoreductase	ADI71446.1|putative_ketoreductase	YP_289282.1|ketoacyl_reductase	ZP_09403928.1|short-chain_dehydrogenase/reductase_SDR	ACP19356.1|SaqD	AAF70104.1|AknA	YP_003837109.1|short-chain_dehydrogenase/reductase_SDR	YP_004084039.1|short-chain_dehydrogenase/reductase_sdr	ZP_06826084.1|monensin_polyketide_synthase_ketoacyl_reductase	ZP_10069053.1|short-chain_dehydrogenase/reductase_sdr	AEM44305.1|ketoacyl_reductase	ZP_10091850.1|Putative_polyketide_synthase_ketoacyl_reductase	ABL09955.1|ketoreductase	CAH10157.1|ChaD_protein	ZP_08802499.1|short-chain_dehydrogenase/reductase_sdr	YP_004965103.1|short-chain_dehydrogenase/reductase_SDR	CAA12013.1|SnoaD	ZP_06913968.1|ketoreductase	CBW45654.1|putative_ketoreductase	NP_851485.1|ketoreductase	CBH32818.1|putative_ketoreductase	ACI88864.1|AlnP_ketoreductase	CBH32080.1|putative_polyketide_ketoreductase	AAA65204.1|daunorubicin-doxorubicin_polyketide_synthase	ZP_09951455.1|short-chain_dehydrogenase/reductase_SDR	CAC05675.1|putative_keto_reductase	AAP85364.1|keto_reductase	YP_003300376.1|short-chain_dehydrogenase/reductase_SDR	AAZ78333.1|OxyJ	YP_004926238.1|short-chain_dehydrogenase/reductase_SDR	AAA26487.1|polyketide_reductase	AAA87616.1|polyketide_reductase	YP_004015263.1|short-chain_dehydrogenase/reductase_SDR	CAA34368.1|	CAA09652.1|polyketide_ketoreductase	CBW45709.1|putative_ketoreductase	ACX83621.1|keto_reductase	YP_005464804.1|putative_short-chain_dehydrogenase	ADO32785.1|polyketide_ketoreductase	ZP_06528713.1|ketoacyl_reductase	NP_629236.1|ketoacyl_reductase	AAP69586.1|putative_ketoreductase	YP_483180.1|short-chain_dehydrogenase/reductase_SDR	ZP_07275326.1|3-oxoacyl-[acyl-carrier-protein]_reductase	ZP_07976965.1|short-chain_dehydrogenase/reductase_SDR	AAF81727.1|putative_ketoreductase_EncD	AAA19620.1|	YP_003117184.1|short-chain_dehydrogenase/reductase_SDR	ZP_09851283.1|short-chain_dehydrogenase/reductase_SDR	NP_931377.1|hypothetical_protein	ZP_05036098.1|3-oxoacyl-(acyl-carrier-protein)_reductase	YP_003169098.1|acetoacetyl-CoA_reductase	ZP_04296016.1|3-oxoacyl-(Acyl-carrier-protein)_reductase	YP_001646062.1|3-ketoacyl-(acyl-carrier-protein)_reductase	ZP_04198485.1|3-oxoacyl-(Acyl-carrier-protein)_reductase	ZP_04263189.1|3-oxoacyl-(Acyl-carrier-protein)_reductase	YP_002490242.1|3-hydroxybutyrate_dehydrogenase	ZP_09355843.1|3-oxoacyl-[acyl-carrier-protein]_reductase	ZP_04085569.1|3-oxoacyl-(Acyl-carrier-protein)_reductase	ZP_04127496.1|3-oxoacyl-(Acyl-carrier-protein)_reductase	ZP_04192834.1|3-oxoacyl-(Acyl-carrier-protein)_reductase	ZP_03229784.1|putative_3-oxoacyl-(acyl-carrier-protein)	ZP_00741689.1|3-oxoacyl-[acyl-carrier_protein]_reductase	YP_002447057.1|3-ketoacyl-(acyl-carrier-protein)_reductase	NP_833289.1|3-ketoacyl-(acyl-carrier-protein)_reductase	ZP_04121415.1|3-oxoacyl-(Acyl-carrier-protein)_reductase	ZP_04073186.1|3-oxoacyl-(Acyl-carrier-protein)_reductase	ZP_04218362.1|3-oxoacyl-(Acyl-carrier-protein)_reductase	YP_005567130.1|3-ketoacyl-ACP_reductase	YP_002933775.1|3-ketoacyl-(acyl-carrier-protein)_reductase	YP_002551166.1|acetoacetyl_CoA_reductase;	ZP_04152192.1|3-oxoacyl-(Acyl-carrier-protein)_reductase	ZP_04157908.1|3-oxoacyl-(Acyl-carrier-protein)_reductase	YP_047099.1|3-hydroxybutyrate_dehydrogenase	YP_002541145.1|acetoacetyl-CoA_reductase_protein	ZP_08894043.1|D-beta-hydroxybutyrate_dehydrogenase	ZP_10016945.1|3-oxoacyl-(acyl-carrier-protein)_reductase	ZP_04561035.1|short_chain_dehydrogenase/reductase_family	ZP_09334500.1|hypothetical_protein	YP_003364212.1|acetoin_reductase	YP_002513590.1|acetoacetyl-CoA_reductase	YP_001251374.1|acetyoacetyl_CoA_reductase	EHT02345.1|hypothetical_protein	EHT02052.1|hypothetical_protein	EHT03328.1|hypothetical_protein	YP_002918357.1|short_chain_dehydrogenase/reductase_family	YP_005018731.1|short_chain_dehydrogenase/reductase_family	YP_002239790.1|oxidoreductase,_short_chain	ZP_09345436.1|hypothetical_protein	YP_005953649.1|short-chain_dehydrogenase/reductase_SDR	YP_005225726.1|short-chain_dehydrogenase/reductase_SDR	YP_003440688.1|short-chain_dehydrogenase/reductase_SDR	YP_004592904.1|short_chain_dehydrogenase/reductase_family	NP_881081.1|putative_oxidoreductase	NP_885602.1|putative_oxidoreductase	YP_133491.2|acetoacetyl-CoA_reductase	CCA86344.1|3-hydroxybutyrate_dehydrogenase	YP_003348504.1|putative_oxidoreductase	ZP_06549685.1|short_chain_dehydrogenase/reductase_family	EHT07679.1|hypothetical_protein	YP_005568751.1|3-ketoacyl-ACP_reductase	YP_006137611.1|putative_oxidoreductase	YP_004870551.1|acetoacetyl-CoA_reductase	CBJ37837.1|Acetoacetyl-CoA_reductase	YP_002383630.1|Oxidoreductase,_short_chain	EHT11828.1|hypothetical_protein	YP_003983502.1|3-oxoacyl-[acyl-carrier-protein]_reductase	YP_001892933.1|acetoacetyl-CoA_reductase	ZP_08426531.1|dehydrogenase	YP_809744.1|3-oxoacyl-acyl_carrier_protein_reductase	ZP_07677417.1|acetoacetyl-CoA_reductase	ZP_08894586.1|hypothetical_protein	ZP_08872464.1|3-ketoacyl-(acyl-carrier-protein)_reductase	ZP_07072375.1|3-oxoacyl-acyl_carrier_protein_reductase	YP_999085.1|3-hydroxybutyrate_dehydrogenase	CBJ37772.1|3-hydroxybutyrate_dehydrogenase	ZP_10073083.1|3-oxoacyl-ACP_reductase	ADX99516.1|FujI	ADU56314.1|short-chain_dehydrogenase/reductase_SDR	YP_005376897.1|acetoacetyl-CoA_reductase	YP_005042852.1|D-beta-3-hydroxybutyrate_dehydrogenase	ZP_02885373.1|acetoacetyl-CoA_reductase	ZP_08878886.1|short-chain_dehydrogenase/reductase_SDR	YP_712737.1|putative_short-chain_dehydrogenase	ADG39439.1|AllS	ZP_10139367.1|hypothetical_protein	ZP_06062272.1|3-hydroxybutyrate_dehydrogenase	YP_001526127.1|3-hydroxybutyrate_dehydrogenase_precursor	ZP_09974770.1|estradiol_17-beta-dehydrogenase_8	EIC71051.1|3-oxoacyl-[acyl-carrier_protein]_reductase	YP_001702768.1|3-oxoacyl-[acyl-carrier_protein]_reductase	ZP_09409523.1|3-oxoacyl-[acyl-carrier_protein]_reductase	EHM21214.1|3-oxoacyl-[acyl-carrier_protein]_reductase	EHB99655.1|3-oxoacyl-[acyl-carrier_protein]_reductase	YP_174493.1|2-deoxy-D-gluconate_3-dehydrogenase	YP_235645.1|short_chain_dehydrogenase	ZP_01724067.1|Short-chain_dehydrogenase/reductase_SDR	YP_003486103.1|putative_oxidoreductase	ZP_01749684.1|short-chain_dehydrogenase/reductase_SDR	YP_510557.1|short-chain_dehydrogenase/reductase_SDR	BAI85711.1|2-deoxy-D-gluconate_3-dehydrogenase	YP_004617588.1|3-oxoacyl-[acyl-carrier-protein]_reductase	YP_003921071.1|3-oxoacyl-ACP_reductase	YP_004203969.1|2-deoxy-D-gluconate_3-dehydrogenase	YP_004902182.1|putative_oxidoreductase	YP_001698606.1|3-oxoacyl-[acyl-carrier-protein]_reductase	ZP_08152643.1|3-oxoacyl-[acyl-carrier-protein]_reductase	YP_004009129.1|short_chain_dehydrogenase	ZP_05053385.1|oxidoreductase,_short_chain	YP_004877693.1|2-deoxy-D-gluconate_3-dehydrogenase	ZP_06872008.1|2-deoxy-D-gluconate_3-dehydrogenase	ZP_09193886.1|hypothetical_protein	NP_390096.1|2-deoxy-D-gluconate_3-dehydrogenase	YP_006232007.1|2-deoxy-D-gluconate_3-dehydrogenase	YP_005557206.1|2-deoxy-D-gluconate_3-dehydrogenase	YP_433287.1|short-chain_alcohol_dehydrogenase-like_protein	BAE65971.1|	ZP_09405659.1|3-oxoacyl-(acyl-carrier-protein)_reductase	YP_006242534.1|acyl-CoA_dehydrogenase	ZP_01161087.1|3-hydroxybutyrate_dehydrogenase	ZP_06775068.1|Short-chain_dehydrogenase/reductase_SDR	ZP_09840622.1|short-chain_dehydrogenase/reductase_SDR	ZP_01236276.1|3-hydroxybutyrate_dehydrogenase	ZP_00958984.1|D-beta-hydroxybutyrate_dehydrogenase,_putative	EHB53738.1|3-oxoacyl-(acyl-carrier-protein)_reductase	EHI44608.1|3-oxoacyl-[acyl-carrier-protein]_reductase	YP_001415347.1|short-chain_dehydrogenase/reductase_SDR	EHI47123.1|2-hydroxycyclohexanecarboxyl-CoA_dehydrogenase	ZP_05114539.1|oxidoreductase,_short_chain	ZP_10004695.1|short_chain_dehydrogenase	EIM47494.1|short_chain_dehydrogenase	YP_003890029.1|short-chain_dehydrogenase/reductase_SDR	YP_001102770.1|3-oxoacyl-[acyl-carrier_protein]_reductase	ZP_02365458.1|short_chain_dehydrogenase	NP_085617.1|short_chain_dehydrogenase	YP_700228.1|short_chain_dehydrogenase	YP_002375776.1|short-chain_dehydrogenase/reductase_SDR	ZP_03631556.1|3-hydroxybutyrate_dehydrogenase	ZP_04290349.1|3-oxoacyl-(Acyl-carrier-protein)_reductase	ZP_04103203.1|3-oxoacyl-(Acyl-carrier-protein)_reductase	ZP_04134140.1|3-oxoacyl-(Acyl-carrier-protein)_reductase	ZP_04301749.1|3-oxoacyl-(Acyl-carrier-protein)_reductase	ZP_04268725.1|3-oxoacyl-(Acyl-carrier-protein)_reductase	ZP_04285205.1|3-oxoacyl-(Acyl-carrier-protein)_reductase	ZP_03236296.1|putative_3-oxoacyl-(acyl-carrier-protein)	YP_002339523.1|3-ketoacyl-(acyl-carrier-protein)_reductase	ZP_04175609.1|3-oxoacyl-(Acyl-carrier-protein)_reductase	ZP_04181431.1|3-oxoacyl-(Acyl-carrier-protein)_reductase	ZP_04213277.1|3-oxoacyl-(Acyl-carrier-protein)_reductase	ZP_04115861.1|3-oxoacyl-(Acyl-carrier-protein)_reductase	ZP_04204278.1|3-oxoacyl-(Acyl-carrier-protein)_reductase	YP_002368367.1|3-ketoacyl-(acyl-carrier-protein)_reductase	NP_979867.1|3-ketoacyl-(acyl-carrier-protein)_reductase	ZP_04169916.1|3-oxoacyl-(Acyl-carrier-protein)_reductase	ZP_00239605.1|oxidoreductase,_short_chain	ZP_04208438.1|3-oxoacyl-(Acyl-carrier-protein)_reductase	ZP_04228948.1|3-oxoacyl-(Acyl-carrier-protein)_reductase	ZP_04234758.1|3-oxoacyl-(Acyl-carrier-protein)_reductase	ZP_03101584.1|putative_3-oxoacyl-(acyl-carrier-protein)	YP_006210487.1|3-oxoacyl-(Acyl-carrier-protein)_reductase	ZP_04307184.1|3-oxoacyl-(Acyl-carrier-protein)_reductase	ZP_04318620.1|3-oxoacyl-(Acyl-carrier-protein)_reductase	ZP_04187217.1|3-oxoacyl-(Acyl-carrier-protein)_reductase	YP_084850.1|3-ketoacyl-(acyl-carrier-protein)_reductase	ZP_04109464.1|3-oxoacyl-(Acyl-carrier-protein)_reductase	ZP_04079754.1|3-oxoacyl-(Acyl-carrier-protein)_reductase	ZP_04091640.1|3-oxoacyl-(Acyl-carrier-protein)_reductase	ZP_04097660.1|3-oxoacyl-(Acyl-carrier-protein)_reductase	ZP_04223675.1|3-oxoacyl-(Acyl-carrier-protein)_reductase	ZP_04252278.1|3-oxoacyl-(Acyl-carrier-protein)_reductase	ZP_03111729.1|putative_3-oxoacyl-(acyl-carrier-protein)	YP_003793252.1|putative_3-oxoacyl-(acyl-carrier-protein)	YP_002750915.1|3-ketoacyl-(acyl-carrier-protein)_reductase	YP_895954.1|3-ketoacyl-(acyl-carrier-protein)_reductase	YP_037636.1|3-ketoacyl-(acyl-carrier-protein)_reductase	ZP_04246399.1|3-oxoacyl-(Acyl-carrier-protein)_reductase	ZP_03105829.1|putative_3-oxoacyl-(acyl-carrier-protein)	NP_845880.1|3-ketoacyl-(acyl-carrier-protein)_reductase	ZP_08425335.1|3-oxoacyl_acyl-carrier-protein_reductase	ZP_10228598.1|3-oxoacyl-(acyl-carrier-protein)_reductase_1	ZP_01729760.1|3-ketoacyl-(acyl-carrier-protein)_reductase	YP_003370261.1|3-oxoacyl-(acyl-carrier-protein)_reductase	YP_002756302.1|3-oxoacyl-(acyl-carrier-protein)_reductase	CCF13233.1|short_chain_dehydrogenase_family_protein	CBA28606.1|3-oxoacyl-[acyl-carrier-protein]_reductase	YP_001125984.1|3-hydroxybutyrate_dehydrogenase	ZP_08641313.1|3-oxoacyl-[acyl-carrier-protein]_reductase	YP_003671114.1|3-hydroxybutyrate_dehydrogenase	ZP_07111209.1|3-ketoacyl-(acyl-carrier-protein)_reductase	ZP_03613703.1|D-beta-hydroxybutyrate_dehydrogenase_(bdh)	ZP_09362805.1|hypothetical_protein	ZP_07842210.1|3-hydroxybutyrate_dehydrogenase	YP_001939088.1|Short-chain_alcohol_dehydrogenase	YP_004959775.1|short_chain_dehydrogenase_protein	ZP_06886295.1|3-oxoacyl-(acyl-carrier-protein)_reductase	YP_003253877.1|3-hydroxybutyrate_dehydrogenase	CCA59529.1|3-oxoacyl-[acyl-carrier_protein]_reductase	CAZ90609.1|3-oxoacyl-[acyl-carrier-protein]_reductase_fabG	YP_778103.1|short-chain_dehydrogenase/reductase_SDR	ZP_05824666.1|3-hydroxybutyrate_dehydrogenase	ZP_02905100.1|short-chain_dehydrogenase/reductase_SDR	YP_005016383.1|3-ketoacyl-ACP_reductase	YP_005532057.1|3-oxoacyl-ACP_reductase	YP_003766221.1|3-oxoacyl-[acyl-carrier-protein]_reductase	ZP_05030887.1|oxidoreductase,_short_chain	AAX97701.1|ketoacyl_ACP/CoA_reductase-like_protein	YP_003493462.1|putative_dehydrogenase/reductase	YP_001346396.1|3-ketoacyl-(acyl-carrier-protein)_reductase	ZP_09657825.1|short-chain_dehydrogenase/reductase_SDR	ZP_07289791.1|3-oxoacyl-[acyl-carrier-protein]_reductase	YP_003341416.1|3-ketoacyl-(acyl-carrier-protein)_reductase	ZP_06594025.1|oxidoreductase	ZP_05913903.1|3-ketoacyl-(acyl-carrier-protein)_reductase	YP_003339792.1|short-chain_dehydrogenase/reductase_SDR	ZP_09740753.1|short-chain_alcohol_dehydrogenase_like_protein	YP_003843763.1|2-deoxy-D-gluconate_3-dehydrogenase	YP_004862498.1|3-oxoacyl-ACP_reductase	YP_003705072.1|short-chain_dehydrogenase/reductase_SDR	ZP_09825502.1|hypothetical_protein	YP_645766.1|short-chain_dehydrogenase/reductase_SDR	YP_006179172.1|short-chain_dehydrogenase/reductase_family	ZP_06575786.1|3-oxoacyl-ACP_reductase	ZP_08883004.1|3-oxoacyl-(acyl-carrier-protein)_reductase	ZP_09135370.1|KR_domain_protein	ZP_03714199.1|hypothetical_protein	YP_004818378.1|3-oxoacyl-ACP_reductase	YP_005421282.1|3-hydroxybutyrate_dehydrogenase	YP_902761.1|short-chain_dehydrogenase/reductase_SDR	YP_003153926.1|2-hydroxycyclohexane-1-carbonyl-CoA	AAQ07408.1|YxjF	AAG34189.1|SimJ2	AEA30269.1|putative_3-oxoacyl-ACP_reductase	ZP_01464052.1|2-(S)-hydroxypropyl-CoM_dehydrogenase	YP_003954602.1|2-(s)-hydroxypropyl-com_dehydrogenase	ZP_10043060.1|3-hydroxybutyrate_dehydrogenase	YP_001192432.1|short-chain_dehydrogenase/reductase_SDR	AAG29782.1|CouJ	YP_001421414.1|3-hydroxybutyrate_dehydrogenase	CAE11252.1|YxjF_protein	YP_004806417.1|short-chain_dehydrogenase/reductase_SDR	YP_004951010.1|diacetyl_reductase	YP_005130506.1|3-hydroxybutyrate_dehydrogenase	EHM04900.1|3-hydroxybutyrate_dehydrogenase	YP_001963628.1|short_chain_dehydrogenase	YP_001840002.1|3-oxoacyl-[acyl-carrier_protein]_reductase	ZP_08820362.1|short_chain_dehydrogenase_family_protein	ZP_09792610.1|3-oxoacyl-[acyl-carrier-protein]_reductase	ZP_08465289.1|3-oxoacyl-[acyl-carrier-protein]_reductase	ZP_09000050.1|short-chain_dehydrogenase/reductase_SDR	ZP_08123286.1|short-chain_dehydrogenase/reductase_SDR	YP_001619199.1|putative_short-chain_dehydrogenase	ZP_01446597.1|3-oxoacyl-(acyl-carrier-protein)_reductase	ZP_07278517.1|3-oxoacyl-[acyl-carrier-protein]_reductase	ZP_07279640.1|3-oxoacyl-[acyl-carrier-protein]_reductase	ZP_02164189.1|Short-chain_dehydrogenase/reductase_SDR	ZP_09789868.1|3-oxoacyl-[acyl-carrier-protein]_reductase	ZP_09080643.1|3-oxoacyl-[acyl-carrier-protein]_reductase	YP_001507679.1|short-chain_dehydrogenase/reductase_SDR	YP_003621325.1|acetoin_reductase	YP_003652546.1|3-oxoacyl-(acyl-carrier-protein)_reductase	ZP_07912673.1|acetoin_dehydrogenase	YP_005759301.1|acetoin(diacetyl)_reductase	YP_003470453.1|2,3-butanediol_dehydrogenase,_S-alcohol_forming,	EHS04518.1|diacetyl_reductase_((S)-acetoin_forming)	YP_003273542.1|3-oxoacyl-(acyl-carrier-protein)_reductase	ZP_06159617.1|3-oxoacyl-(acyl-carrier-protein)_reductase	ZP_08629174.1|2-keto-3-deoxy-L-fuconate_dehydrogenase	ZP_08203930.1|3-oxoacyl-(acyl-carrier-protein)_reductase	ZP_05657495.1|short_chain_dehydrogenase/reductase	ZP_04930300.1|hypothetical_protein	ZP_04936092.1|hypothetical_protein	YP_005973440.1|3-ketoacyl-ACP_reductase	YP_002438495.1|3-ketoacyl-(acyl-carrier-protein)_reductase	YP_789031.1|3-ketoacyl-(acyl-carrier-protein)_reductase	YP_002779252.1|oxidoreductase	ZP_01172708.1|dehydrogenase	YP_726470.1|acetoacetyl-CoA_reductase	ZP_01367520.1|hypothetical_protein	ZP_09051033.1|hypothetical_protein	NP_252778.1|3-ketoacyl-(acyl-carrier-protein)_reductase	YP_004523486.1|3-oxoacyl-(acyl_carrier_protein)_reductase	YP_003607741.1|short-chain_dehydrogenase/reductase_SDR	YP_006249820.1|short_chain_dehydrogenase	GAA89100.1|short-chain_dehydrogenase	ZP_09626952.1|short_chain_dehydrogenase	CBL94652.1|3-oxo-acyl-(ACP)-reductase	ZP_08236919.1|3-oxoacyl-(acyl-carrier-protein)_reductase	YP_001824758.1|putative_3-oxoacyl-ACP_reductase	YP_004909677.1|carveol_dehydrogenase	AAF67503.1|NovJ	YP_003613610.1|acetoin_reductase	ZP_01616949.1|Dehydrogenase_with_different_specificities	YP_004967946.1|3-oxoacyl-(acyl-carrier-protein)_reductase	CCG98896.1|short-chain_dehydrogenase/reductase_SDR	GAA15361.1|probable_short_chain_dehydrogenase	YP_004524811.1|3-oxoacyl-(acyl_carrier_protein)_reductase	YP_003149739.1|dehydrogenase_of_unknown_specificity,	ZP_08801149.1|3-oxacyl-(ACP)_reductase	YP_006059871.1|dehydrogenase_of_unknown_specificity,	YP_004502666.1|3-oxoacyl-(acyl-carrier-protein)_reductase	ZP_05004063.1|oxidoreductase	ZP_06771769.1|oxidoreductase	ZP_08316112.1|Sorbose_reductase-like_protein	ZP_04387310.1|3-oxoacyl-[acyl-carrier-protein]_reductase	ZP_10066812.1|3-oxoacyl-ACP_reductase	YP_002766521.1|3-oxoacyl-[acyl-carrier-protein]_reductase	YP_006306802.1|fabG1	YP_005349042.1|fabG1	YP_005343830.1|fabG1	YP_005338676.1|fabG1	AAN65226.1|putative_3-oxoacyl-[ACP]-reductase	ZP_07280235.1|3-oxoacyl-[acyl-carrier-protein]_reductase	ZP_06305366.1|3-oxoacyl-(acyl-carrier-like_protein)_reductase	ZP_07313286.1|3-oxoacyl-[acyl-carrier-protein]_reductase	ADI87730.1|3-oxoacyl-(acyl-carrier-protein)_reductase	YP_001159618.1|3-oxoacyl-(acyl-carrier-protein)_reductase	ZP_09747367.1|3-oxoacyl-(acyl-carrier-protein)_reductase	ADG86311.1|3-ketoacyl_ACP-reductase	NP_824830.1|3-oxoacyl-ACP_reductase	YP_006247078.1|putative_3-oxoacyl-ACP_reductase	ZP_09183808.1|3-oxoacyl-ACP_reductase	AAQ08912.1|putative_3-ketoacyl-ACP_reductase	ZP_01462057.1|NAD-dependent_epimerase/dehydratase	YP_003950454.1|short_chain_dehydrogenase	ZP_09359412.1|3-oxoacyl-[acyl-carrier-protein]_reductase	YP_004919464.1|2,5-dichloro-2,5-cyclohexadiene-1,4-diol	ZP_01861347.1|dehydrogenase	ZP_07292000.1|short-chain_dehydrogenase/reductase_family	YP_004905978.1|putative_3-oxoacyl-[acyl-carrier-protein]	ZP_09436359.1|putative_oxidoreductase;_Glucose/ribitol	ZP_06072798.1|2-hydroxycyclohexanecarboxyl-CoA_dehydrogenase	ZP_05361158.1|acetoacetyl-CoA_reductase	YP_004924443.1|short-chain_dehydrogenase/reductase_SDR	YP_119312.1|putative_short_chain_dehydrogenase	YP_004612543.1|short-chain_dehydrogenase/reductase_SDR	YP_005043242.1|3-ketoacyl-ACP_reductase	NP_827803.1|5-keto-D-gluconate_5-reductase	YP_004019219.1|short-chain_dehydrogenase/reductase_SDR	AAM33668.1|putative_3-oxoacyl-ACP_reductase_GrhO10	EHB50576.1|3-oxoacyl-(acyl-carrier-protein)_reductase	YP_004965045.1|putative_3-oxoacyl-ACP_reductase	YP_004403152.1|3-oxoacyl-(acyl-carrier-protein)_reductase	CAP12610.1|dehydrogenase	ZP_01255366.1|oxidoreductase,_short_chain	YP_481936.1|glucose_1-dehydrogenase	ZP_06203959.1|oxidoreductase,_short_chain	YP_001607337.1|oxidoreductase,_short_chain	YP_001401491.1|oxidoreductase,_short_chain	YP_069998.1|putative_short_chain_dehydrogenase	NP_670019.1|2,5-dichloro-2,5-cyclohexadiene-1,4-diol	YP_004658067.1|Tropinone_reductase_I	ZP_09836731.1|short-chain_dehydrogenase/reductase_SDR	ZP_09840249.1|short_chain_dehydrogenase	YP_001813948.1|short-chain_dehydrogenase/reductase_SDR	YP_841211.1|Short_chain_CoA_dehydrogenase	YP_001506733.1|short-chain_dehydrogenase/reductase_SDR	ZP_09402168.1|putative_3-oxoacyl-ACP_reductase	ZP_08455380.1|putative_3-oxoacyl-ACP_reductase	ZP_07977574.1|3-oxoacyl-ACP_reductase	EGL94788.1|diacetyl_reductase_((R)-acetoin_forming)	YP_006194287.1|(R,R)-butanediol_dehydrogenase	ZP_06819311.1|Acetoin(diacetyl)_reductase	ZP_06340786.1|Acetoin(diacetyl)_reductase	ZP_06310611.1|acetoin_dehydrogenase	ZP_06323232.1|Acetoin(diacetyl)_reductase	ZP_05600695.1|acetoin_reductase	ZP_04839472.1|acetoin_reductase	ZP_06331466.1|acetoin_dehydrogenase	ZP_05680700.1|acetoin_diacetyl_reductase	ZP_06947768.1|acetoin_dehydrogenase	ZP_04867937.1|acetoin_reductase	ZP_03566730.1|acetoin_reductase	YP_006236468.1|putative_short_chain_dehydrogenase	YP_005756583.1|diacetyl_reductase	YP_005754113.1|putative_short_chain_dehydrogenase	YP_005748835.1|3-oxoacyl-ACP_reductase	YP_005743499.1|putative_short_chain_dehydrogenase	YP_005738278.1|putative_short_chain_dehydrogenase	YP_005735593.1|acetoin_reductase	YP_005732950.1|acetoin(diacetyl)_reductase	YP_005730160.1|putative_short_chain_dehydrogenase	YP_005296586.1|putative_butanediol_dehydrogenase	YP_492846.1|acetoin_reductase	NP_644915.1|acetoin_reductase	YP_042225.1|acetoin_reductase	YP_039593.1|acetoin_reductase	YP_185015.1|acetoin_reductase	NP_370650.1|acetoin_reductase	EHT72782.1|diacetyl_reductase	EHT45218.1|diacetyl_reductase	EHS81613.1|diacetyl_reductase_((S)-acetoin_forming)	EHT88589.1|diacetyl_reductase	EHT69665.1|diacetyl_reductase	EHT52584.1|diacetyl_reductase	EHT41187.1|diacetyl_reductase	EHT96276.1|diacetyl_reductase	EHS22226.1|diacetyl_reductase_((S)-acetoin_forming)	EHS16967.1|diacetyl_reductase_((S)-acetoin_forming)	EHQ70731.1|diacetyl_reductase_((S)-acetoin_forming)	EHO89675.1|diacetyl_reductase_((S)-acetoin_forming)	EHO92550.1|diacetyl_reductase_((S)-acetoin_forming)	EHM67988.1|diacetyl_reductase_((S)-acetoin_forming)	EHM83438.1|diacetyl_reductase_((S)-acetoin_forming)	EHM74145.1|diacetyl_reductase_((S)-acetoin_forming)	EHM76133.1|diacetyl_reductase_((S)-acetoin_forming)	EHM61799.1|diacetyl_reductase_((S)-acetoin_forming)	EHM62557.1|diacetyl_reductase_((S)-acetoin_forming)	EGS85250.1|diacetyl_reductase_((S)-acetoin_forming)	EGS88285.1|diacetyl_reductase_((S)-acetoin_forming)	EGS85092.1|diacetyl_reductase_((S)-acetoin_forming)	EGS83561.1|diacetyl_reductase_((S)-acetoin_forming)	EHQ67796.1|diacetyl_reductase_((S)-acetoin_forming)	YP_415581.1|acetoin_reductase	EHO93461.1|diacetyl_reductase_((S)-acetoin_forming)	EHM60381.1|diacetyl_reductase_((S)-acetoin_forming)	EGS93829.1|diacetyl_reductase_((S)-acetoin_forming)	EHM79797.1|diacetyl_reductase_((S)-acetoin_forming)	YP_005324625.1|putative_acetoin(diacetyl)_reductase	ZP_05687123.1|short_chain_dehydrogenase	NP_721691.1|acetoin_reductase	ZP_04864643.1|acetoin_reductase	ZP_08062369.1|acetoin_dehydrogenase	YP_005379232.1|acetoin_reductase_family_protein	ZP_09746877.1|acetoin_reductase_family_protein	ZP_06533451.1|short_chain_oxidoreductase	NP_624587.1|short_chain_oxidoreductase	EIN11998.1|NAD(P)-binding_protein	EIK63392.1|oxidoreductase,_short_chain	YP_006324575.1|putative_oxidoreductase,_short_chain	ZP_10143871.1|oxidoreductase,_short_chain	ZP_06053477.1|2,3-butanediol_dehydrogenase_S-alcohol_forming	YP_705351.1|3-oxoacyl-[acyl-carrier-protein]_reductase	ZP_07902698.1|short-chain_dehydrogenase/reductase_SDR	CAI94720.1|putative_oxyacyl-(acyl_carrier_protein)	YP_003113476.1|short-chain_dehydrogenase/reductase_SDR	YP_005269962.1|3-oxoacyl-[acyl-carrier-protein]_reductase	ZP_04386318.1|3-oxoacyl-[acyl-carrier-protein]_reductase	ZP_09210112.1|putative_oxidoreductase	YP_003245685.1|short-chain_dehydrogenase/reductase_SDR	CBL16348.1|Dehydrogenases_with_different_specificities	ZP_06806913.1|3-oxoacyl-[acyl-carrier-protein]_reductase	YP_006346221.1|dehydrogenase	ZP_03628827.1|short-chain_dehydrogenase/reductase_SDR	YP_645767.1|short-chain_dehydrogenase/reductase_SDR	ZP_07973917.1|glucose_1-dehydrogenase	CAZ90556.1|3-oxoacyl-[acyl-carrier-protein]_reductase_fabG	ZP_08508146.1|oxidoreductase,_short_chain	ZP_09094788.1|putative_oxidoreductase	YP_005541251.1|3-hydroxybutyrate_dehydrogenase	CAJ88554.1|putative_short_chain_dehydrogenase	ZP_09677531.1|short-chain_dehydrogenase/reductase_SDR	YP_003014073.1|short-chain_dehydrogenase/reductase_SDR	YP_005549600.1|3-hydroxybutyrate_dehydrogenase	YP_005545773.1|putative_dehydrogenase	YP_702304.1|3-oxoacyl-[acyl-carrier-protein]_reductase	ZP_01079850.1|3-oxoacyl-[acyl-carrier_protein]_reductase	YP_005313850.1|3-oxoacyl-ACP_reductase	YP_886816.1|cyclopentanol_dehydrogenase	YP_001821560.1|putative_short_chain_dehydrogenase	ZP_06849772.1|possible_acetoin_dehydrogenase	YP_006190785.1|3-ketoacyl-ACP_reductase	ZP_04605541.1|short-chain_dehydrogenase/reductase_SDR	YP_004642880.1|3-oxoacyl-(acyl-carrier-protein)_reductase	YP_006324866.1|short_chain_dehydrogenase/reductase_family	YP_003920512.1|dehydrogenase	YP_005817299.1|glucose_1-dehydrogenase	YP_004814837.1|short-chain_dehydrogenase/reductase_SDR	ZP_09402609.1|putative_3-oxoacyl-ACP_reductase	YP_803626.1|glucose-1-dehydrogenase	YP_002779249.1|3-oxoacyl-[acyl-carrier-protein]_reductase	YP_004997919.1|dehydrogenase	YP_003532598.1|glucose_1-dehydrogenase	CBX82140.1|glucose_1-dehydrogenase	ZP_10141863.1|oxidoreductase,_short_chain	ZP_06776261.1|Short-chain_dehydrogenase/reductase_SDR	YP_005130609.1|short-chain_dehydrogenase/reductase_SDR	ZP_06582571.1|3-oxoacyl-ACP_reductase	ZP_04706899.1|putative_3-oxoacyl-ACP_reductase	YP_003911142.1|short-chain_dehydrogenase/reductase_SDR	EHM04841.1|YkvO	YP_004675188.1|D-beta-hydroxybutyrate_dehydrogenase	ZP_09213070.1|3-oxoacyl-[acyl-carrier-protein]_reductase	YP_001224448.1|glucose_1-dehydrogenase	YP_001908956.1|Glucose_1-dehydrogenase	YP_003468606.1|Oxidoreductase	ZP_01726159.1|2O-beta-hydroxysteroid_dehydrogenase	ZP_09956931.1|oxidoreductase	YP_731121.1|glucose_1-dehydrogenase	EHI40353.1|3-oxoacyl-[acyl-carrier-protein]_reductase	YP_004903531.1|putative_3-oxoacyl-[acyl-carrier-protein]	ZP_01616929.1|short_chain_dehydrogenase	YP_004960850.1|3-oxoacyl-(acyl-carrier-protein)_reductase	ZP_06690304.1|conserved_hypothetical_protein	YP_001697865.1|cyclopentanol_dehydrogenase	ZP_01014379.1|sorbitol_dehydrogenase	YP_680519.1|3-ketoacyl-(acyl-carrier-protein)_reductase	ZP_07308318.1|2-deoxy-D-gluconate_3-dehydrogenase	CCA54193.1|3-oxoacyl-[acyl-carrier_protein]_reductase	YP_003765571.1|3-oxoacyl-[acyl-carrier-protein]_reductase	YP_001863050.1|short-chain_dehydrogenase/reductase_SDR	YP_004182788.1|short-chain_dehydrogenase/reductase_SDR	ZP_10025452.1|short-chain_dehydrogenase/reductase_SDR	ZP_07048461.1|cyclopentanol_dehydrogenase	ZP_03628581.1|short-chain_dehydrogenase/reductase_SDR	ZP_10183029.1|dehydrogenase_of_unknown_specificity	ZP_09675872.1|short-chain_dehydrogenase/reductase_SDR	YP_002650227.1|Glucose_1-dehydrogenase	YP_004716615.1|short_chain_dehydrogenase	YP_003758902.1|short-chain_dehydrogenase/reductase_SDR	ZP_10026285.1|short-chain_dehydrogenase/reductase	YP_001815535.1|short-chain_dehydrogenase/reductase_SDR	ZP_06913912.1|polyketide_ketoreductase	YP_004085537.1|short-chain_dehydrogenase/reductase_sdr	ADU86012.1|putative_glucose_dehydrogenase	YP_873469.1|short-chain_dehydrogenase/reductase_SDR	YP_001507908.1|short-chain_dehydrogenase/reductase_SDR	EHM23453.1|short_chain_dehydrogenase	ZP_02358820.1|short-chain_dehydrogenase/reductase_SDR	EIC64955.1|short_chain_dehydrogenase	ZP_09434468.1|putative_3-oxoacyl-(acyl-carrier-protein)	YP_003342416.1|short_chain_dehydrogenase	NP_960311.1|hypothetical_protein	YP_001894735.1|3-ketoacyl-(acyl-carrier-protein)_reductase	YP_004611574.1|short-chain_dehydrogenase/reductase_SDR	ZP_10002087.1|3-oxoacyl-ACP_reductase	ZP_06913393.1|3-ketoacyl-(acyl-carrier-protein)_reductase	YP_882285.1|oxidoreductase,_short_chain	ZP_08902308.1|oxidoreductase	NP_851536.1|glucose_dehydrogenase	ZP_09408394.1|short_chain_dehydrogenase	EHB97881.1|short_chain_dehydrogenase	YP_146566.1|short_chain_dehydrogenase/reductase_family	ZP_07292916.1|acetoin_reductase	EHI40190.1|2-hydroxycyclohexanecarboxyl-CoA_dehydrogenase	ZP_01170939.1|oxidoreductase	NP_828373.1|ribitol_dehydrogenase	YP_003672352.1|short-chain_dehydrogenase/reductase_SDR	YP_001701698.1|short_chain_dehydrogenase	YP_001809815.1|3-hydroxybutyrate_dehydrogenase	YP_624993.1|3-hydroxybutyrate_dehydrogenase	YP_003493903.1|oxidoreductase	NP_951753.1|glucose_1-dehydrogenase	EIM48993.1|short-chain_dehydrogenase	YP_702441.1|short-chain_dehydrogenase	ZP_07280586.1|2-hydroxycyclohexanecarboxyl-CoA_dehydrogenase	YP_707135.1|3-oxoacyl-[acyl-carrier-protein]_reductase	EHI47442.1|3-oxoacyl-[acyl-carrier-protein]_reductase	ZP_09973177.1|dehydrogenase	ZP_10007019.1|3-oxoacyl-ACP_reductase	EIM43383.1|3-oxoacyl-ACP_reductase	YP_001755520.1|3-ketoacyl-(acyl-carrier-protein)_reductase	YP_003252640.1|short-chain_dehydrogenase/reductase_SDR	EHB57908.1|3-oxoacyl-(acyl-carrier-protein)_reductase	ZP_08290564.1|short-chain_dehydrogenase	YP_004910001.1|Rhamnolipids_biosynthesis	YP_005327256.1|3-oxoacyl-ACP_reductase	YP_006179176.1|short-chain_dehydrogenase/reductase_family	YP_002432256.1|short_chain_dehydrogenase	YP_001136074.1|short-chain_dehydrogenase/reductase_SDR	ZP_09362809.1|hypothetical_protein	EHB98082.1|short_chain_dehydrogenase/reductase	YP_001700918.1|short_chain_dehydrogenase/reductase	EHM23578.1|short_chain_dehydrogenase/reductase	EIC64444.1|short_chain_dehydrogenase/reductase	YP_003607771.1|short-chain_dehydrogenase/reductase_SDR	ZP_09407709.1|short_chain_dehydrogenase/reductase	YP_001660665.1|3-oxoacyl-[acyl-carrier-protein]_reductase_like	ACM68692.1|putative_oxidoreductase	ZP_08451996.1|PlaU	CCI25314.1|3-oxoacyl-(acyl-carrier-protein)_reductase_like	CCI18508.1|3-oxoacyl-(acyl-carrier-protein)_reductase_like	CCH98928.1|3-oxoacyl-(acyl-carrier-protein)_reductase	CAK41109.1|	CAO90426.1|	CCI00701.1|3-oxoacyl-(acyl-carrier-protein)_reductase_like	ZP_06848881.1|3-oxoacyl-[acyl-carrier-protein]_reductase	ZP_09093307.1|gluconate_5-dehydrogenase	YP_004814756.1|short-chain_dehydrogenase/reductase_SDR	ZP_06690303.1|conserved_hypothetical_protein	YP_006180853.1|short-chain_dehydrogenase/reductase_family	YP_001821137.1|2-deoxy-D-gluconate_3-dehydrogenase	ZP_06032104.1|2-deoxy-D-gluconate_3-dehydrogenase	ZP_05718206.1|2-deoxy-D-gluconate_3-dehydrogenase	EGU18089.1|2-deoxy-D-gluconate_3-dehydrogenase	ZP_06834554.1|gluconate_5-dehydrogenase	ZP_06410570.1|short-chain_dehydrogenase/reductase_SDR	YP_004225411.1|dehydrogenase_with_different_specificities	ZP_05927102.1|2-deoxy-D-gluconate_3-dehydrogenase	YP_004817053.1|short-chain_dehydrogenase/reductase_SDR	YP_003559376.1|carbonyl_reductase_(NADPH)	YP_003741601.1|gluconate_5-dehydrogenase_(5-keto-D-gluconate	ZP_09166411.1|3-oxoacyl-(acyl-carrier-protein)_reductase	CCI05666.1|3-oxoacyl-(acyl-carrier-protein)_reductase	YP_003102802.1|short-chain_dehydrogenase/reductase_SDR	ZP_08876781.1|short-chain_dehydrogenase/reductase_SDR	CCH92137.1|3-oxoacyl-(acyl-carrier-protein)_reductase	ZP_09791821.1|putative_oxidoreductase	ZP_10091874.1|3-oxoacyl-(acyl-carrier-protein)_reductase	ZP_08764157.1|putative_oxidoreductase	YP_002766512.1|3-ketoacyl-(acyl-carrier-protein)_reductase	YP_005462995.1|putative_short-chain_dehydrogenase	ZP_09792593.1|putative_oxidoreductase	ZP_09799907.1|putative_oxidoreductase	CBJ37768.1|putative_3-oxoacyl-[acyl-carrier-protein]	CCA86340.1|putative_3-oxoacyl-(acyl-carrier-protein)	YP_005368165.1|3-oxoacyl-ACP_reductase	YP_004805888.1|short-chain_dehydrogenase/reductase_SDR	CCA86438.1|putative_short-chain_dehydrogenase/reductase_SDR	ZP_08894047.1|hypothetical_protein	ZP_09013110.1|3-oxoacyl-[acyl-carrier-protein]_reductase	ZP_04387389.1|dehydrogenase/reductase_sdr_family_member_4	ZP_09077342.1|short-chain_dehydrogenase/reductase_SDR	ZP_07278507.1|2-hydroxycyclohexanecarboxyl-CoA_dehydrogenase	YP_003973649.1|2-deoxy-D-gluconate_3-dehydrogenase	YP_623960.1|short_chain_dehydrogenase	YP_002234018.1|short_chain_dehydrogenase	CCE47350.1|putative_dehydrogenase	ZP_09182648.1|oxidoreductase	YP_001894739.1|short-chain_dehydrogenase/reductase_SDR	CBW45710.1|putative_ketoreductase	ZP_06592979.1|oxidoreductase	YP_001811914.1|short_chain_dehydrogenase	ZP_06913911.1|ketoreductase	YP_003550044.1|short-chain_dehydrogenase/reductase_SDR	ZP_08718033.1|short-chain_dehydrogenase/reductase_SDR	YP_003855385.1|oxidoreductase,_short-chain	YP_004493159.1|3-oxoacyl-[acyl-carrier-protein]_reductase	YP_001768636.1|2-deoxy-D-gluconate_3-dehydrogenase	YP_004319013.1|3-oxoacyl-(acyl-carrier-protein)_reductase	ZP_08882870.1|short-chain_dehydrogenase/reductase_SDR	NP_630349.1|3-oxoacyl-[acyl-carrier-protein]_reductase	ZP_08234949.1|Gluconate_5-dehydrogenase	YP_006242304.1|short-chain_dehydrogenase	YP_001106345.1|short-chain_dehydrogenase/reductase_SDR	YP_005464782.1|putative_short-chain_dehydrogenase	YP_003552466.1|gluconate_5-dehydrogenase	YP_003155875.1|dehydrogenase_of_unknown_specificity,	ZP_08156361.1|3-oxoacyl-[acyl-carrier-protein]_reductase	YP_001822765.1|putative_dehydrogenase	YP_004573710.1|oxidoreductase	CAZ90484.1|Uncharacterized_oxidoreductase_yhxD	ADE22321.1|3-oxoacyl-ACP_reductase	EHN75032.1|short-chain_dehydrogenase/reductase_SDR	ABY83178.1|Azi40	YP_001890719.1|short_chain_dehydrogenase	ZP_05067698.1|2-deoxy-D-gluconate_3-dehydrogenase	YP_002278938.1|short-chain_dehydrogenase/reductase_SDR	YP_775584.1|short_chain_dehydrogenase	CCA59257.1|3-oxoacyl-[acyl-carrier_protein]_reductase	ZP_09837309.1|3-ketoacyl-(acyl-carrier-protein)_reductase	AAY82834.1|predicted_gluconate_5-dehydrogenase	YP_001776895.1|short_chain_dehydrogenase	ZP_08206016.1|short-chain_dehydrogenase/reductase_SDR	EDP55399.1|oxidoreductase,_short_chain	YP_004813869.1|short-chain_dehydrogenase/reductase_SDR	YP_004015168.1|short-chain_dehydrogenase/reductase_SDR	YP_777656.1|short-chain_dehydrogenase/reductase_SDR	ZP_06849669.1|possible_2-(R)-hydroxypropyl-CoM_dehydrogenase	ZP_09270848.1|putative_oxidoreductase	YP_372496.1|short_chain_dehydrogenase	ABL60994.1|gluconate_5-dehydrogenase	NP_823546.1|3-ketoacyl-(acyl-carrier-protein)_reductase	ZP_09169599.1|3-oxoacyl-(acyl-carrier-protein)_reductase	YP_005282706.1|putative_oxidoreductase	ZP_06898332.1|3-oxoacyl-[acyl-carrier-protein]_reductase	ZP_08695571.1|short-chain_dehydrogenase/reductase_SDR	YP_004016536.1|short-chain_dehydrogenase/reductase_SDR	ZP_06588576.1|short_chain_dehydrogenase	YP_001877392.1|short-chain_dehydrogenase/reductase_SDR	ACP19359.1|SaqN	ADB02849.1|AzicF	CCA86444.1|putative_oxidoreductase_(beta-hydroxyacyl-CoA	AEM44234.1|reductase	YP_289285.1|putative_3-oxoacyl-(acyl-carrier_protein)	YP_003114311.1|short-chain_dehydrogenase/reductase_SDR	NP_881069.1|3-ketoacyl-(acyl-carrier-protein)_reductase	ZP_09183822.1|short-chain_dehydrogenase/reductase_SDR	ADB23395.1|dehydrogenase	ZP_04309280.1|Glucose_1-dehydrogenase_2	ZP_04206910.1|Glucose_1-dehydrogenase_2	AAK57530.1|oxygenase-reductase_PgaM	ZP_10090353.1|Short-chain_dehydrogenase/reductase_SDR	ADG86325.1|ketoreductase	ZP_08206473.1|short-chain_dehydrogenase/reductase_SDR	YP_002513586.1|acetoacetyl-CoA_reductase	YP_005533466.1|short-chain_dehydrogenase/reductase_SDR	YP_003767588.1|short-chain_dehydrogenase/reductase_SDR	ZP_07279084.1|3-oxoacyl-[acyl-carrier-protein]_reductase	NP_625041.1|oxidoreductase	AEG64681.1|2-deoxy-D-gluconate_3-dehydrogenase	ZP_01908956.1|beta-ketoacyl-(acyl-carrier-protein)_reductase	ZP_10234847.1|glucose_1-dehydrogenase	ZP_08804432.1|glucose_1-dehydrogenase	CAG14976.1|putative_3-keto-acyl_carrier_protein_reductase	YP_002798130.1|Short-chain_dehydrogenase/reductase_SDR	YP_004084745.1|short-chain_dehydrogenase/reductase_sdr	ZP_07291694.1|Aur1I	ZP_01444778.1|oxidoreductase	ZP_09412133.1|short_chain_dehydrogenase	EHM15206.1|short_chain_dehydrogenase	YP_005641775.1|3-oxoacyl-(acyl-carrier-protein)_reductase	EHB97671.1|short_chain_dehydrogenase	YP_145319.1|2-deoxy-D-gluconate_3-dehydrogenase	YP_006020.1|2-deoxy-D-gluconate_3-dehydrogenase	NP_867746.1|glucose_1-dehydrogenase	YP_006245138.1|short-chain_dehydrogenase	YP_001705355.1|short_chain_dehydrogenase	ZP_08897210.1|oxidoreductase	ZP_07978255.1|oxidoreductase	YP_001709869.1|putative_oxidoreductase	CAM58804.1|BenL_protein	YP_634523.1|putative_3-oxoacyl-(acyl-carrier-protein)	ZP_08205329.1|3-ketoacyl-(acyl-carrier-protein)_reductase	YP_001222843.1|putative_short_chain	YP_001401487.1|short-chain_dehydrogenase/reductase_family	YP_001157530.1|short-chain_dehydrogenase/reductase_SDR	YP_070002.1|putative_beta-ketoacyl-[acyl-carrier-protein]	ZP_04382802.1|2,5-dichloro-2,5-cyclohexadiene-1,4-diol	ZP_04604268.1|Ata4_protein	YP_003073762.1|gluconate_5-dehydrogenase	BAK15358.1|dehydrogenase_with_different_specificities	ZP_07842899.1|oxidoreductase,_short-chain	ZP_04060448.1|general_stress_protein_39	ZP_06203955.1|oxidoreductase,_short_chain	YP_001607340.1|short-chain_dehydrogenase/reductase_family	YP_586525.1|3-ketoacyl-(acyl-carrier-protein)_reductase	NP_670015.1|3-ketoacyl-acyl_carrier_protein_reductase	ZP_05250087.1|oxidoreductase	YP_004921313.1|short-chain_dehydrogenase/reductase_SDR	ZP_09276820.1|putative_oxidoreductase	ZP_01045306.1|short-chain_dehydrogenase/reductase_SDR	YP_004006983.1|3-oxoacyl-acp_reductase	ZP_09308652.1|3-oxoacyl-acp_reductase	EIK66025.1|glucose_1-dehydrogenase	YP_004355321.1|short_chain_dehydrogenase	YP_005207248.1|Short-chain_dehydrogenase_reductase_family	YP_347572.1|glucose_1-dehydrogenase	YP_261197.1|short_chain_dehydrogenase/reductase_family	YP_004864241.1|glucose_1-dehydrogenase	YP_003387337.1|short-chain_dehydrogenase/reductase_SDR	YP_001543524.1|3-oxoacyl-(acyl-carrier-protein)_reductase	YP_001157516.1|short-chain_dehydrogenase/reductase_SDR	ZP_09023830.1|hypothetical_protein	YP_001865659.1|short_chain_dehydrogenase	YP_005265512.1|3-oxoacyl-ACP_reductase	YP_004059230.1|3-oxoacyl-(acyl-carrier-protein)_reductase	YP_004920747.1|glucose_1-dehydrogenase	ZP_10213561.1|short_chain_dehydrogenase	ADB23387.1|dehydrogenase	ZP_09593848.1|3-oxoacyl-(acyl-carrier-protein)_reductase	YP_006180371.1|short-chain_dehydrogenase/reductase_family	BAE65794.1|	ZP_09183456.1|oxidoreductase	ABB52548.1|3-oxoacyl-(acyl-carrier-protein)-reductase	ZP_05001881.1|3-oxoacyl-[acyl-carrier-protein]_reductase	ADE22311.1|putative_3-oxoacyl-ACP_reductase	EGX92291.1|versicolorin_reductase,_putative	ZP_09836658.1|putative_oxidoreductase	CCI23234.1|Bacilysin_biosynthesis_oxidoreductase_BacC	YP_714576.1|3-oxoacyl-[acyl-carrier-protein]_reductase	YP_481220.1|3-oxoacyl-[acyl-carrier-protein]_reductase	ZP_08123488.1|oxidoreductase	YP_003468032.1|putative_oxidoreductase,_NAD(P)-binding_domain	ZP_10161967.1|short_chain_dehydrogenase	YP_001811916.1|short-chain_dehydrogenase/reductase_SDR	YP_003646508.1|short-chain_dehydrogenase/reductase_SDR	ZP_06412646.1|short-chain_dehydrogenase/reductase_SDR	YP_003370275.1|short-chain_dehydrogenase/reductase_SDR	NP_925804.1|oxidoreductase	YP_005377364.1|dehydrogenase	ZP_05004081.1|conserved_hypothetical_protein	ZP_06771786.1|putative	YP_006245146.1|ketoacyl_ACP/CoA_reductase-like_protein	YP_001773720.1|short-chain_dehydrogenase/reductase_SDR	YP_621194.1|short-chain_dehydrogenase/reductase_SDR	YP_004359367.1|Short-chain_dehydrogenase/reductase_SDR	YP_004491415.1|LinC-like_SDR_family_protein	ZP_09840615.1|short-chain_dehydrogenase/reductase_SDR	YP_003450836.1|3-oxoacyl-[acyl-carrier-protein]_reductase	ZP_09403869.1|putative_oxidoreductase	ZP_07978537.1|oxidoreductase	YP_003486945.1|putative_oxidoreductase	ZP_10044984.1|short_chain_dehydrogenase	ZP_06582026.1|conserved_hypothetical_protein	ZP_09183441.1|short-chain_dehydrogenase/reductase_SDR	ABX71095.1|Lct12	YP_004016978.1|short-chain_dehydrogenase/reductase_SDR	YP_003596865.1|2-deoxy-D-gluconate_3-dehydrogenase	ZP_02885972.1|short-chain_dehydrogenase/reductase_SDR	YP_004803580.1|short-chain_dehydrogenase/reductase_SDR	ZP_04999381.1|conserved_hypothetical_protein	YP_004959777.1|short-chain_family_oxidoreductase	YP_005038920.1|putative_short-chain_dehydrogenase/reductase	YP_004924239.1|short-chain_dehydrogenase/reductase_SDR	YP_003906648.1|short-chain_dehydrogenase/reductase_SDR	ZP_09345435.1|hypothetical_protein	YP_005953648.1|short_chain_dehydrogenase	YP_005225725.1|3-oxoacyl-(acyl-carrier-protein)_reductase	YP_004927206.1|short-chain_dehydrogenase/reductase_SDR	ZP_07301988.1|3-oxoacyl-[acyl-carrier-protein]_reductase	YP_002918356.1|short_chain_dehydrogenase	YP_002883514.1|short-chain_dehydrogenase/reductase_SDR	YP_004583893.1|3-oxoacyl-(acyl-carrier-protein)_reductase	ZP_06549684.1|short_chain_dehydrogenase	YP_003440689.1|short-chain_dehydrogenase/reductase_SDR	AEI70710.1|ScgX2	YP_003764511.1|short-chain_dehydrogenase/reductase_SDR	YP_002239791.1|short_chain_dehydrogenase	ZP_07280643.1|2-hydroxycyclohexanecarboxyl-CoA_dehydrogenase	YP_005018730.1|short_chain_dehydrogenase	YP_003638435.1|short-chain_dehydrogenase/reductase_SDR	YP_002822577.1|oxidoreductase,_short_chain	YP_006179180.1|short-chain_dehydrogenase/reductase_family	YP_002383631.1|short_chain_dehydrogenase	YP_001507909.1|short-chain_dehydrogenase/reductase_SDR	YP_003348503.1|putative_oxidoreductase	YP_004592903.1|short_chain_dehydrogenase	YP_003492906.1|putative_dehydrogenase	YP_006137610.1|putative_oxidoreductase	ZP_04561034.1|short_chain_dehydrogenase	ZP_09334499.1|hypothetical_protein	YP_004227700.1|short-chain_dehydrogenase/reductase_SDR	YP_003508972.1|short-chain_dehydrogenase/reductase_SDR	YP_645467.1|short-chain_dehydrogenase/reductase_SDR	YP_004019218.1|short-chain_dehydrogenase/reductase_SDR	YP_003364211.1|putative_short-chain_dehydrogenase/reductase	YP_003559375.1|SDR-family_protein	YP_004997944.1|dehydrogenase	YP_004847925.1|short-chain_dehydrogenase/reductase_SDR	ZP_07684101.1|hypothetical_protein	ZP_01129202.1|short_chain_dehydrogenase	YP_997220.1|short-chain_dehydrogenase/reductase_SDR	ZP_03697997.1|short-chain_dehydrogenase/reductase_SDR	YP_890961.1|oxidoreductase,_short_chain	YP_005285257.1|short-chain_dehydrogenase	YP_003775992.1|short_chain_dehydrogenase	ZP_09269379.1|putative_oxidoreductase	YP_001711577.1|putative_cyclohexanol_dehydrogenase	YP_005130946.1|difficidin_synthesis	YP_003112562.1|short-chain_dehydrogenase/reductase_SDR	YP_001421796.1|DfnC	CAG23976.1|3-oxoacyl-(acyl_carrier_protein)_reductase	ZP_10043454.1|DfnC	YP_005421693.1|difficidin_synthesis	ZP_04855995.1|oxidoreductase	YP_004353748.1|Short-chain_dehydrogenase	CAJ34364.1|NAD_or_NADP_oxidoreductase	ZP_07300928.1|cyclopentanol_dehydrogenase	ZP_06580590.1|3-ketoacyl-(acyl-carrier-protein)_reductase	ZP_09951449.1|short-chain_dehydrogenase/reductase_SDR	CCD02210.1|short-chain_dehydrogenase/reductase	EGD94106.1|hypothetical_protein	EGE06645.1|short-chain_dehydrogenase/reductase_SDR	CAK39058.1|unnamed	ZP_10073186.1|short-chain_dehydrogenase/reductase_SDR	YP_001848593.1|short-chain_type_dehydrogenase/reductase	YP_890041.1|carveol_dehydrogenase	YP_003273530.1|short-chain_dehydrogenase/reductase_SDR	YP_003680558.1|short-chain_dehydrogenase/reductase_SDR	EIM48995.1|carveol_dehydrogenase	EHI40188.1|2-deoxy-D-gluconate_3-dehydrogenase	YP_702443.1|carveol_dehydrogenase	ZP_08204050.1|short_chain_dehydrogenase	YP_712743.1|putative_short-chain_dehydrogenase	YP_005002426.1|oxidoreductase,_SDR_family	YP_001507901.1|short-chain_dehydrogenase/reductase_SDR	ZP_09979002.1|3-ketoacyl-ACP_reductase	ZP_09277104.1|putative_oxidoreductase	YP_004997934.1|oxidoreductase,_SDR_family	YP_004015237.1|short-chain_dehydrogenase/reductase_SDR	ZP_04386497.1|carveol_dehydrogenase	YP_002766828.1|oxidoreductase	YP_005339490.1|short_chain_dehydrogenase	ZP_05227155.1|short-chain_dehydrogenase/reductase_SDR	YP_005337986.1|short-chain_dehydrogenase/reductase_SDR	YP_005343143.1|short-chain_dehydrogenase/reductase_SDR	YP_005348146.1|short-chain_dehydrogenase/reductase_SDR	ZP_06413694.1|short-chain_dehydrogenase/reductase_SDR	YP_001135255.1|3-ketoacyl-(acyl-carrier-protein)_reductase	YP_004077787.1|hypothetical_protein	YP_006306068.1|short-chain_dehydrogenase/reductase_SDR	YP_006269004.1|carveol_dehydrogenase	ZP_07292385.1|carveol_dehydrogenase	ZP_09797568.1|putative_oxidoreductase	ZP_09743718.1|oxidoreductase,_SDR_family	ZP_09310643.1|3-ketoacyl-(acyl-carrier-protein)_reductase	YP_001135406.1|short-chain_dehydrogenase/reductase_SDR	ZP_09973062.1|short-chain_dehydrogenase	YP_004816254.1|short-chain_dehydrogenase/reductase_SDR	YP_004077937.1|hypothetical_protein	ABC42563.1|putative_short_chain_dehydrogenase	ZP_07313269.1|carveol_dehydrogenase	ZP_09681248.1|short-chain_dehydrogenase/reductase_SDR	ABD65959.1|acyl-CoA_dehydrogenase/reductase	YP_001849236.1|carveol-like_dehydrogenase	ABY83162.1|Azi24	YP_003123618.1|short-chain_dehydrogenase/reductase_SDR	ZP_09843080.1|short-chain_alcohol_dehydrogenase-like_protein	YP_004022170.1|Carveol_dehydrogenase	ZP_09404747.1|putative_dehydrogenase	NP_824376.1|dehydrogenase	ZP_08236175.1|3-oxoacyl-(acyl-carrier-protein)_reductase	YP_001824000.1|putative_dehydrogenase	ZP_06586799.1|dehydrogenase	ZP_04711064.1|putative_dehydrogenase	ZP_06914449.1|2-hydroxycyclohexanecarboxyl-CoA_dehydrogenase	ZP_07299542.1|carveol_dehydrogenase	CBZ42141.1|Acyl-Co_Adehydrogenase	ZP_06711696.1|short-chain_dehydrogenase/reductase_family	NP_925784.1|short_chain_dehydrogenase	ZP_06299966.1|hypothetical_protein	YP_003607739.1|short-chain_dehydrogenase/reductase_SDR	YP_006059369.1|dehydrogenase_of_unknown_specificity,	YP_005654120.1|3-oxoacyl-ACP_reductase	YP_004016574.1|short-chain_dehydrogenase/reductase_SDR	ZP_08236128.1|3-oxoacyl-(acyl-carrier-protein)_reductase	YP_004926628.1|short-chain_dehydrogenase/reductase_SDR	YP_001823953.1|putative_short_chain_dehydrogenase	ZP_09897633.1|short_chain_dehydrogenase/reductase_family	ZP_04386312.1|amino_alcohol_dehydrogenase	ZP_08876787.1|putative_short-chain_dehydrogenase	YP_006269122.1|short-chain_dehydrogenase/reductase_SDR	ZP_06590840.1|short-chain_dehydrogenase/reductase_SDR	NP_961118.1|hypothetical_protein	YP_005887490.1|3-hydroxybutyrate_dehydrogenase	CBF85349.1|short_chain_dehydrogenase,_putative	ZP_09179234.1|short-chain_dehydrogenase/reductase_SDR	EGP91740.1|hypothetical_protein	YP_003708919.1|putative_3-oxoacyl-[acyl-carrier-protein]	ZP_09161981.1|3-hydroxybutyrate_dehydrogenase	YP_004967506.1|short-chain_dehydrogenase/reductase_SDR	YP_001509648.1|short-chain_dehydrogenase/reductase_SDR	YP_005129458.1|oxidoreductase	YP_001420377.1|YhxD	YP_004009112.1|short_chain_dehydrogenase/reductase	ZP_08152660.1|3-oxoacyl-[acyl-carrier-protein]_reductase	YP_004997915.1|oxidoreductase,_SDR_family	YP_713107.1|putative_short_chain_dehydrogenase	YP_882282.1|carveol_dehydrogenase_((+)-trans-carveol	NP_960314.1|hypothetical_protein	ZP_06574813.1|short_chain_dehydrogenase	YP_003153935.1|dehydrogenase_of_unknown_specificity,	YP_383390.1|Short-chain_dehydrogenase/reductase_SDR	YP_004584037.1|short-chain_dehydrogenase/reductase_SDR	YP_001157879.1|short-chain_dehydrogenase/reductase_SDR	ABP73642.1|SalM	YP_004915162.1|D-beta-hydroxybutyrate_dehydrogenase	ZP_06847241.1|possible_3-oxoacyl-[acyl-carrier-protein]	CAJ88496.1|putative_oxidoreductase	ZP_08629175.1|2-keto-3-deoxy-L-fuconate_dehydrogenase	ZP_06580556.1|oxidoreductase	YP_004353616.1|3-hydroxybutyrate_dehydrogenase	YP_004236123.1|3-hydroxybutyrate_dehydrogenase	NP_962683.1|hypothetical_protein	YP_003977935.1|3-oxoacyl-[acyl-carrier-protein]_reductase	YP_004959373.1|3-hydroxybutyrate_dehydrogenase	CAK49157.1|	EIM45213.1|short_chain_dehydrogenase	YP_002873928.1|putative_short-chain_dehydrogenase	ZP_10140570.1|putative_citronellol/citronellal_dehydrogenase	YP_349674.1|Short-chain_dehydrogenase/reductase_SDR	ZP_10172559.1|putative_citronellol/citronellal_dehydrogenase	YP_006325139.1|putative_citronellol/citronellal_dehydrogenase	YP_261287.1|short_chain_dehydrogenase/reductase_family	ZP_06889853.1|short-chain_dehydrogenase/reductase_SDR	YP_006180407.1|short-chain_dehydrogenase/reductase_family	ZP_07290631.1|2-deoxy-D-gluconate_3-dehydrogenase	YP_003275594.1|short-chain_dehydrogenase/reductase_SDR	ZP_09792838.1|putative_oxidoreductase	ZP_06847674.1|7-alpha-hydroxysteroid_dehydrogenase	EGO03764.1|hypothetical_protein	YP_004909044.1|putative_oxidoreductase	ZP_03054554.1|D-mannonate_oxidoreductase	BAE62487.1|	ZP_06415509.1|short-chain_dehydrogenase/reductase_SDR	ZP_07309435.1|short-chain_dehydrogenase/reductase_family	YP_003768097.1|3-hydroxybutyrate_dehydrogenase	CCE46868.1|2-deoxy-D-gluconate_3-dehydrogenase	GAA89181.1|2-deoxy-D-gluconate_3-dehydrogenase	YP_004999314.1|dehydrogenase	YP_003835701.1|short-chain_dehydrogenase/reductase_SDR	YP_004085415.1|short-chain_dehydrogenase/reductase_sdr	ZP_01736584.1|3-ketoacyl-(acyl-carrier-protein)_reductase	ZP_10141193.1|short_chain_dehydrogenase/reductase_family	YP_004919583.1|2-(S)-hydroxypropyl-CoM_dehydrogenase	YP_006324865.1|short_chain_dehydrogenase/reductase_family	ZP_06637043.1|3-oxoacyl-(acyl-carrier-protein)_reductase	YP_004367589.1|dihydropteridine_reductase	YP_004499287.1|3-oxoacyl-(acyl-carrier-protein)_reductase	ZP_06143596.1|3-ketoacyl-(acyl-carrier-protein)_reductase	YP_778098.1|short-chain_dehydrogenase/reductase_SDR	ZP_01895906.1|3-hydroxybutyrate_dehydrogenase	YP_005428003.1|3-hydroxybutyrate_dehydrogenase	ZP_06686732.1|gluconate_5-dehydrogenase	ZP_10007257.1|short_chain_dehydrogenase	YP_704541.1|short_chain_dehydrogenase	ZP_10087875.1|3-oxoacyl-(acyl-carrier-protein)_reductase	YP_003142735.1|dehydrogenase_of_unknown_specificity,	YP_003381948.1|short-chain_dehydrogenase/reductase_SDR	YP_002781734.1|putative_oxidoreductase	YP_957382.1|3-hydroxybutyrate_dehydrogenase	AFM27447.1|dehydrogenase_of_unknown_specificity,	YP_956061.1|short_chain_dehydrogenase	ZP_07280644.1|2-hydroxycyclohexanecarboxyl-CoA_dehydrogenase	YP_004406155.1|3-alpha-(or_20-beta)-hydroxysteroid	YP_004225407.1|dehydrogenase_with_different_specificities	YP_006242303.1|short-chain_dehydrogenase	ZP_02994070.1|hypothetical_protein	ZP_02616105.1|3-oxoacyl-[acyl-carrier-protein]_reductase	YP_005677088.1|3-oxoacyl-ACP_reductase	YP_001382893.1|3-ketoacyl-(acyl-carrier-protein)_reductase	YP_001253046.1|3-ketoacyl-(acyl-carrier-protein)_reductase	YP_001780150.1|3-ketoacyl-(acyl-carrier-protein)_reductase	YP_001389867.1|3-ketoacyl-(acyl-carrier-protein)_reductase	YP_002802836.1|3-ketoacyl-(acyl-carrier-protein)_reductase	YP_001785850.1|3-ketoacyl-(acyl-carrier-protein)_reductase	ZP_02612516.1|3-oxoacyl-_reductase	EHN15769.1|3-ketoacyl-(acyl-carrier-protein)_reductase	YP_006061963.1|putative_gluconate_5-dehydrogenase	YP_004463990.1|short-chain_dehydrogenase/reductase_SDR	CCA58691.1|3-oxoacyl-[acyl-carrier_protein]_reductase	EFZ02045.1|L-xylulose_reductase	YP_002779220.1|oxidoreductase	ZP_10003460.1|oxidoreductase	EHI40383.1|2-deoxy-D-gluconate_3-dehydrogenase	YP_002766830.1|short_chain_dehydrogenase	ZP_09794540.1|putative_oxidoreductase	ZP_08837899.1|hypothetical_protein	ZP_06849754.1|3-alpha-(or_20-beta)-hydroxysteroid	ADE34504.1|SsfK	ZP_04386553.1|7-alpha-hydroxysteroid_dehydrogenase	YP_003563172.1|short_chain_dehydrogenase	YP_004920500.1|short-chain_dehydrogenase	ZP_07943948.1|short_chain_dehydrogenase	ZP_08311236.1|short_chain_dehydrogenase_family_protein	ZP_09732539.1|hypothetical_protein	YP_003977938.1|gluconate_5-dehydrogenase_2	EHI47146.1|3-oxoacyl-[acyl-carrier-protein]_reductase	YP_003705840.1|short-chain_dehydrogenase/reductase_SDR	ZP_01234256.1|3-ketoacyl-(acyl-carrier-protein)_reductase	ZP_09476454.1|putative_3-oxoacyl-(acyl-carrier_protein)	YP_004019189.1|short-chain_dehydrogenase/reductase_SDR	YP_001477136.1|3-ketoacyl-(acyl-carrier-protein)_reductase	ZP_09412180.1|putative_short-chain_dehydrogenase/reductase	YP_001705402.1|putative_short-chain_dehydrogenase/reductase	ZP_03612409.1|general_stress_protein_39_(GSP39)	EGX95099.1|D-arabinitol_dehydrogenase_ArbD,_putative	YP_004847755.1|short-chain_dehydrogenase/reductase_SDR	YP_001106596.1|short-chain_dehydrogenase/reductase_SDR	NP_868589.1|3-oxoacyl-[acyl-carrier-protein]_reductase	ZP_06561424.1|short-chain_dehydrogenase/reductase_SDR	YP_003643364.1|short-chain_dehydrogenase/reductase_SDR	YP_003427858.1|short_chain_dehydrogenase/reductase_family	YP_004958567.1|putative_oxidoreductase	YP_004405886.1|short-chain_dehydrogenase/reductase_SDR	ZP_03697454.1|short-chain_dehydrogenase/reductase_SDR	ZP_06191664.1|hypothetical_protein	ZP_01092127.1|1-cyclohexenylcarbonyl_CoA_reductase-short_chain	YP_004611535.1|short-chain_dehydrogenase/reductase_SDR	ZP_07707496.1|short-chain_dehydrogenase/reductase_SDR	YP_003595881.1|short_chain_dehydrogenase	YP_003561134.1|short_chain_dehydrogenase	YP_003427859.1|short_chain_dehydrogenase/reductase_family	YP_713635.1|putative_short_chain_dehydrogenase	YP_297893.1|Short-chain_dehydrogenase/reductase_SDR	ZP_10252624.1|short-chain_dehydrogenase/reductase_SDR	YP_716608.1|Short-chain_dehydrogenase	YP_783360.1|short-chain_dehydrogenase/reductase_SDR	YP_001815531.1|short-chain_dehydrogenase/reductase_SDR	YP_001362544.1|short-chain_dehydrogenase/reductase_SDR	ZP_03225715.1|short-chain_dehydrogenase/reductase_SDR	ABC42552.1|putative_3-ketoacyl_ACP_reductase	YP_002502203.1|short-chain_dehydrogenase/reductase_SDR	YP_252413.1|hypothetical_protein	ZP_08120037.1|short_chain_dehydrogenase	YP_700236.1|3-oxoacyl-[acyl-carrier-protein]_reductase	YP_003410045.1|short-chain_dehydrogenase/reductase_SDR	ZP_05913897.1|3-ketoacyl-(acyl-carrier-protein)_reductase	YP_006241397.1|oxidoreductase	ZP_07300419.1|short_chain_dehydrogenase/reductase_family	CAA34367.1|	CCD34141.1|similar_to_short-chain_dehydrogenase/reductase	ZP_09837292.1|3-oxoacyl-ACP_reductase	YP_004349930.1|Oxidoreductase	ZP_07277093.1|3-oxoacyl-[acyl-carrier-protein]_reductase	YP_004800487.1|short-chain_dehydrogenase/reductase_SDR	YP_714705.1|3-oxoacyl-[acyl-carrier-protein]_reductase	CAK50783.1|ketoreductase	ZP_08551433.1|short-chain_dehydrogenase/reductase_SDR	YP_004811627.1|short-chain_dehydrogenase/reductase_SDR	YP_004805426.1|short-chain_dehydrogenase/reductase_SDR	YP_005420214.1|putative_glucose_1-dehydrogenase_YhdF	YP_002280091.1|short-chain_dehydrogenase/reductase_SDR	ZP_10042146.1|short_chain_dehydrogenase	YP_003919637.1|glucose_1-dehydrogenase	YP_001420566.1|YhdF	YP_005129660.1|short_chain_dehydrogenase	CCC97565.1|putative_3-oxoacyl-[acyl-carrier-protein]	ZP_06187373.1|short_chain_dehydrogenase/reductase_family	YP_002232667.1|putative_short-chain_dehydrogenase	YP_119701.1|3-ketoacyl-(acyl-carrier-protein)_reductase	YP_001853547.1|short-chain_type_dehydrogenase/reductase	YP_003765319.1|3-oxoacyl-[acyl-carrier-protein]_reductase	YP_004006973.1|short_chain_dehydrogenase	YP_004661161.1|ketoreductase	YP_907834.1|short-chain_type_dehydrogenase/reductase	YP_001809831.1|short-chain_dehydrogenase/reductase_SDR	ZP_02887978.1|short-chain_dehydrogenase/reductase_SDR	YP_003117183.1|short-chain_dehydrogenase/reductase_SDR	CCA54192.1|putative_short_chain_oxidoreductase	YP_624981.1|short-chain_dehydrogenase/reductase_SDR	ZP_09276841.1|putative_oxidoreductase	YP_002779219.1|oxidoreductase	ZP_01438949.1|D-beta-hydroxybutyrate_dehydrogenase	YP_006249791.1|ketoacyl_ACP/CoA_reductase-like_protein	ZP_09165539.1|3-oxoacyl-(acyl-carrier-protein)_reductase	ZP_01234274.1|oxidoreductase,_short-chain	YP_004920721.1|Sex_determination_protein_tasselseed-2	ZP_08805038.1|short-chain_dehydrogenase/reductase_SDR	YP_442951.1|short_chain_dehydrogenase	ABW96534.1|putative_dehydrogenase	YP_004999571.1|dehydrogenase	YP_004815451.1|short-chain_dehydrogenase/reductase_SDR	YP_005960004.1|short-chain_dehydrogenase/reductase_SDR	YP_003946835.1|short-chain_dehydrogenase/reductase_sdr	ZP_05227157.1|short_chain_dehydrogenase	YP_005348144.1|short_chain_dehydrogenase	YP_005343141.1|short_chain_dehydrogenase	YP_005337984.1|short_chain_dehydrogenase	ZP_01002350.1|3-ketoacyl-(acyl-carrier-protein)_reductase	CAZ88739.1|putative_Short-chain_dehydrogenase/reductase	YP_002784193.1|3-oxoacyl-[acyl-carrier-protein]_reductase	ZP_07271204.1|3-oxoacyl-[acyl-carrier-protein]_reductase	ZP_09837032.1|3-oxoacyl-ACP_reductase	ZP_07288868.1|3-oxoacyl-[acyl-carrier-protein]_reductase	ZP_06914007.1|3-oxoacyl-ACP_reductase	YP_384558.1|3-oxoacyl-[acyl-carrier-protein]_reductase	YP_713668.1|putative_short_chain_dehydrogenase	YP_004333168.1|3-oxoacyl-(acyl-carrier-protein)_reductase	ZP_05913593.1|3-oxoacyl-[acyl-carrier-protein]_reductase	YP_004493170.1|3-oxoacyl-[acyl-carrier-protein]_reductase	YP_005263137.1|short-chain_dehydrogenase	YP_001506571.1|short-chain_dehydrogenase/reductase_SDR	ZP_09269957.1|putative_3-oxoacyl-[acyl-carrier-protein]	YP_005281033.1|short-chain_dehydrogenase/reductase_family	YP_119689.1|putative_3-oxoacyl-ACP_reductase	YP_004074891.1|hypothetical_protein	YP_001131694.1|3-ketoacyl-(acyl-carrier-protein)_reductase	YP_004018232.1|short-chain_dehydrogenase/reductase_SDR	ZP_09976081.1|3-ketoacyl-(acyl-carrier-protein)_reductase	ZP_08764012.1|putative_3-oxoacyl-[acyl-carrier-protein]	YP_951114.1|3-ketoacyl-(acyl-carrier-protein)_reductase	ZP_08123289.1|putative_short_chain_dehydrogenase	ZP_09081557.1|3-ketoacyl-(acyl-carrier-protein)_reductase	ZP_07299853.1|3-oxoacyl-(acyl-carrier-protein)_reductase	ZP_01911714.1|3-ketoacyl-(acyl-carrier-protein)_reductase	YP_637417.1|3-ketoacyl-(acyl-carrier-protein)_reductase	YP_001068534.1|3-ketoacyl-(acyl-carrier-protein)_reductase	ZP_10087873.1|3-oxoacyl-(acyl-carrier-protein)_reductase	ZP_09680885.1|short-chain_dehydrogenase/reductase_SDR	YP_004181229.1|short-chain_dehydrogenase/reductase_SDR	ZP_01898236.1|3-ketoacyl-(acyl-carrier-protein)_reductase	ZP_06594660.1|3-ketoacyl-(acyl-carrier-protein)_reductase	CCD46858.1|similar_to_short-chain_dehydrogenase/reductase	ADO32784.1|reductase	ZP_01889265.1|short-chain_dehydrogenase/reductase_SDR	ZP_04817777.1|possible_3-oxoacyl-[acyl-carrier-protein]	ZP_07282516.1|short-chain_dehydrogenase/reductase_SDR	EFQ36483.1|short_chain_dehydrogenase	YP_001234816.1|short-chain_dehydrogenase/reductase_SDR	YP_641374.1|short-chain_dehydrogenase/reductase_SDR	ZP_06533607.1|oxidoreductase	NP_624454.1|oxidoreductase	YP_004816603.1|short-chain_dehydrogenase/reductase_SDR	EFZ03950.1|short-chain_dehydrogenase/reductase_family	ZP_09999940.1|3-oxoacyl-ACP_reductase	ZP_03588791.1|2,5-dichloro-2,5-cyclohexadiene-1,4-diol	YP_001580150.1|short_chain_dehydrogenase	YP_004017790.1|short-chain_dehydrogenase/reductase_SDR	YP_001773032.1|short-chain_dehydrogenase/reductase_SDR	EGZ76373.1|NAD(P)-binding_protein	EGO53334.1|hypothetical_protein	YP_004611532.1|short-chain_dehydrogenase/reductase_SDR	YP_001778128.1|short-chain_dehydrogenase/reductase_SDR	ZP_04942819.1|Short-chain_dehydrogenase/reductase_SDR	YP_776865.1|3-hydroxybutyrate_dehydrogenase	ZP_01472943.1|Short-chain_dehydrogenase/reductase_SDR	YP_001023845.1|3-hydroxybutyrate_dehydrogenase	NP_960370.1|hypothetical_protein	ZP_07386649.1|short-chain_dehydrogenase/reductase_SDR	YP_591921.1|short-chain_dehydrogenase/reductase_SDR	YP_002974289.1|short-chain_dehydrogenase/reductase_SDR	EHI44609.1|3-oxoacyl-[acyl-carrier-protein]_reductase	YP_001072702.1|short-chain_dehydrogenase/reductase_SDR	ZP_08234414.1|3-oxoacyl-(acyl-carrier-protein)_reductase	YP_536783.1|sorbitol-6-phosphate_2-dehydrogenase	YP_004805565.1|short-chain_dehydrogenase/reductase_SDR	YP_001822342.1|short_chain_dehydrogenase	YP_002911519.1|3-ketoacyl-CoA_reductase_PhaB	ZP_04386081.1|3-oxoacyl-[acyl-carrier-protein]_reductase	YP_003102525.1|short-chain_dehydrogenase/reductase_SDR	YP_003629704.1|short-chain_dehydrogenase/reductase_SDR	ZP_10069050.1|short-chain_dehydrogenase/reductase_sdr	YP_001536198.1|short-chain_dehydrogenase/reductase_SDR	ZP_09646459.1|short-chain_alcohol_dehydrogenase_like_protein	ZP_06686729.1|3-oxoacyl-[acyl-carrier-protein]_reductase	YP_003843764.1|short-chain_dehydrogenase/reductase_SDR	ZP_07841964.1|oxidoreductase,_short-chain	YP_004910432.1|oxidoreductase	NP_823563.1|3-oxoacyl-ACP_reductase	ZP_04676847.1|general_stress_protein_39	ZP_08879219.1|oxidoreductase	YP_004805549.1|short-chain_dehydrogenase/reductase_SDR	ZP_09218219.1|putative_oxidoreductase	YP_005003485.1|dehydrogenase	YP_004416095.1|short_chain_dehydrogenase	YP_004921316.1|short-chain_dehydrogenase/reductase_SDR	EHI43038.1|short-chain_dehydrogenase/reductase_SDR	YP_700133.1|short-chain_dehydrogenase/reductase	ZP_10000956.1|short-chain_dehydrogenase/reductase	YP_002777448.1|hypothetical_protein	ZP_09404894.1|putative_dehydrogenase	YP_003411746.1|3-hydroxybutyrate_dehydrogenase	ZP_06976108.1|short-chain_dehydrogenase/reductase_SDR	YP_004010557.1|short-chain_dehydrogenase/reductase_SDR	ZP_07283183.1|2-hydroxycyclohexanecarboxyl-CoA_dehydrogenase	ZP_09840720.1|dehydrogenase	YP_002782060.1|3-hydroxybutyrate_dehydrogenase	ZP_06565873.1|D-beta-hydroxybutyrate_dehydrogenase	YP_001105915.1|D-beta-hydroxybutyrate_dehydrogenase	YP_002232655.1|3-hydroxybutyrate_dehydrogenase	ZP_10140877.1|short_chain_dehydrogenase/reductase_family	ZP_07292702.1|short_chain_dehydrogenase/reductase_family	YP_001860225.1|short_chain_dehydrogenase	YP_004609727.1|short-chain_dehydrogenase/reductase_SDR	YP_003765281.1|short-chain_dehydrogenase	ZP_08764960.1|putative_oxidoreductase	ZP_07299211.1|short_chain_dehydrogenase/reductase_family	ZP_07292252.1|2,5-dichloro-2,5-cyclohexadiene-1,4-diol	CAA74346.1|oxidoreductase	YP_003102716.1|short-chain_dehydrogenase/reductase_SDR	YP_003334153.1|short-chain_dehydrogenase/reductase_SDR	YP_006274768.1|short_chain_dehydrogenase	YP_001066191.1|short_chain_dehydrogenase	YP_002896658.1|short_chain_dehydrogenase	YP_001058948.1|short_chain_dehydrogenase	YP_001104797.1|short_chain_dehydrogenase/reductase_family	YP_809745.1|short_chain_dehydrogenase	ZP_09836824.1|short_chain_dehydrogenase	ZP_08290560.1|oxidoreductase	ZP_05039309.1|oxidoreductase,_short_chain	ZP_05224597.1|short_chain_dehydrogenase	YP_003486262.1|putative_oxidoreductase	ZP_10182938.1|dehydrogenase_of_unknown_specificity	ZP_10113169.1|3-ketoacyl-(acyl-carrier-protein)_reductase	YP_333469.2|short_chain_dehydrogenase	ZP_04949022.1|oxidoreductase,_short_chain	ZP_03452847.1|oxidoreductase,_short_chain	YP_001026301.1|short_chain_dehydrogenase	YP_992963.1|short_chain_dehydrogenase	YP_888202.1|acetoacetyl-CoA_reductase	ZP_09842354.1|short-chain_dehydrogenase/reductase_SDR	YP_004653836.1|3-oxoacyl-(acyl-carrier-protein)_reductase	ZP_08718047.1|short_chain_dehydrogenase/reductase_SDR	ZP_08802523.1|short-chain_dehydrogenase/reductase_sdr	ZP_01815418.1|Dehydrogenase	YP_004018612.1|short-chain_dehydrogenase/reductase_SDR	YP_003339802.1|NAD_dependent_epimerase/dehydratase_family	YP_004175209.1|putative_oxidoreductase	YP_001810849.1|short_chain_dehydrogenase	YP_001117256.1|short_chain_dehydrogenase	YP_006335472.1|3-oxoacyl-ACP_reductase	YP_004359365.1|short-chain_dehydrogenase/reductase_SDR	ZP_07297416.1|short-chain_dehydrogenase/reductase_SDR	YP_006054045.1|Azi40	YP_003102093.1|short-chain_dehydrogenase/reductase_SDR	YP_004911685.1|short-chain_dehydrogenase	YP_001104803.1|short-chain_dehydrogenase/reductase_SDR	YP_003102298.1|short-chain_dehydrogenase/reductase_SDR	YP_005531716.1|short-chain_dehydrogenase	YP_003765888.1|short-chain_dehydrogenase	YP_001758031.1|short-chain_dehydrogenase/reductase_SDR	YP_002274800.1|short-chain_dehydrogenase/reductase_SDR	YP_001977171.1|putative_short-chain_dehydrogenase_protein	YP_003339790.1|short-chain_dehydrogenase/reductase_SDR	YP_001602415.1|putative_oxidoreductase	YP_001850634.1|short_chain_dehydrogenase	YP_006306066.1|short_chain_dehydrogenase	ZP_08716406.1|short_chain_dehydrogenase	ZP_06589129.1|short_chain_dehydrogenase	CAD62198.1|Ata4_protein	ZP_10043042.1|D-mannonate_oxidoreductase	YP_006328834.1|D-mannonate_oxidoreductase	YP_005421262.1|D-mannonate_oxidoreductase	YP_002945056.1|short-chain_dehydrogenase/reductase_SDR	YP_005533470.1|short-chain_dehydrogenase/reductase_SDR	YP_003767592.1|short-chain_dehydrogenase/reductase_SDR	ZP_09960275.1|short-chain_dehydrogenase/reductase_SDR	YP_004140314.1|short-chain_dehydrogenase/reductase_SDR	ZP_03626924.1|short-chain_dehydrogenase/reductase_SDR	ZP_09976226.1|short-chain_dehydrogenase	ZP_07292806.1|acetoin_dehydrogenase	YP_004609709.1|short-chain_dehydrogenase/reductase_SDR	ZP_06847251.1|3-oxoacyl-[acyl-carrier-protein]_reductase	YP_004094975.1|short-chain_dehydrogenase/reductase_SDR	ZP_10085428.1|dehydrogenase_of_unknown_specificity	ZP_08290420.1|putative_short_chain_dehydrogenase	ZP_09084204.1|short-chain_dehydrogenase/reductase_SDR	YP_004406106.1|short-chain_dehydrogenase/reductase_SDR	YP_004668899.1|short-chain_dehydrogenase/reductase_SDR	ZP_06413013.1|short-chain_dehydrogenase/reductase_SDR	YP_005130487.1|D-mannonate_oxidoreductase	ZP_09616579.1|short-chain_dehydrogenase/reductase_SDR	ZP_09489901.1|D-mannonate_oxidoreductase	YP_004997920.1|dehydrogenase	ZP_09269834.1|putative_oxidoreductase	ZP_09791747.1|putative_oxidoreductase	ZP_09839645.1|short_chain_dehydrogenase	YP_004585396.1|3-oxoacyl-(acyl-carrier-protein)_reductase	ZP_05429616.1|short-chain_dehydrogenase/reductase_SDR	ZP_06527477.1|short_chain_dehydrogenase	ZP_08204012.1|short_chain_dehydrogenase	ZP_09166416.1|3-oxoacyl-(acyl-carrier-protein)_reductase	ZP_09798403.1|putative_oxidoreductase	BAB72043.1|AknA	BAJ07854.1|putative_ketoreductase	BAC79042.1|keto_reductase_(KR)	BAC76521.1|ketoreductase	AAC18111.1|ketoreductase	AAQ08926.1|putative_3-ketoacyl-ACP_reductase	EGH01782.1|short_chain_dehydrogenase	EGH83511.1|short_chain_dehydrogenase	BAB69696.1|	BAG68855.1|probable_short-chain_dehydrogenase	EHA25702.1|short_chain_dehydrogenase	AAD13552.1|reductase_homolog	AAL15586.1|Sim8	AAK06790.1|putative_reductase_SimA9	CAJ88208.1|putative_ribitol_dehydrogenase	EFX02958.1|tetrahydroxynaphthalene_reductase	EGL91199.1|diacetyl_reductase_((R)-acetoin_forming)	EGG68656.1|acetoin_reductase	EGB00793.1|acetoin_reductase	EGA98056.1|acetoin_reductase	EFW33955.1|acetoin_reductase	EHO59125.1|3-oxoacyl-(acyl-carrier-protein)_reductase	EGF29332.1|3-oxoacyl-[acyl-carrier-protein]_reductase	EFV88485.1|short_chain_dehydrogenase_family_protein	AAS79466.1|putative_post-PKS_ketoreductase	CAD91239.1|hypothetical_protein	EHK16319.1|hypothetical_protein	EHM70499.1|KR_domain_protein	EHT03327.1|hypothetical_protein	EHT07678.1|hypothetical_protein	EHT02344.1|hypothetical_protein	EHT02051.1|hypothetical_protein	EHT11827.1|hypothetical_protein	EGX49351.1|hypothetical_protein	EGU85609.1|hypothetical_protein	CBF86770.1|conserved_hypothetical_protein	EHA25792.1|hypothetical_protein	BAI87688.1|hypothetical_protein	EFY87068.1|short-chain_dehydrogenase/reductase_family	NP_821605.1|dehydrogenase	EGP91742.1|hypothetical_protein	EHI40187.1|2-hydroxycyclohexanecarboxyl-CoA_dehydrogenase	EIM48996.1|carveol_dehydrogenase	YP_702444.1|carveol_dehydrogenase	AFM19058.1|dehydrogenase_of_unknown_specificity,	EHM05858.1|YhdF	EFS77256.1|putative_3-ketoacyl-(acyl-carrier-protein)	EFT53553.1|putative_3-ketoacyl-(acyl-carrier-protein)	EFT51085.1|putative_3-ketoacyl-(acyl-carrier-protein)	AAK06809.1|putative_3-keto-acyl-reductase_SimD4	AFM15055.1|dehydrogenase_of_unknown_specificity,	ACH85584.1|putative_3-oxoacyl-ACP_reductase	EHM04522.1|DfnC	EGF24849.1|glucose_1-dehydrogenase	AAG03071.1|putative_reductase	EHB55426.1|3-oxoacyl-(acyl-carrier-protein)_reductase	AAD32718.1|MitF	EIK63734.1|putative_citronellol/citronellal_dehydrogenase	AAM97360.1|RubJ	AEM44294.1|short-chain_dehydrogenase/reductase_SDR	EHM14600.1|putative_short-chain_dehydrogenase/reductase	EIC61758.1|putative_short-chain_dehydrogenase/reductase	YP_004058362.1|dihydropteridine_reductase	CAJ42322.1|ketoreductase	ABL09970.1|oxidoreductase	ZP_06913963.1|C-7_ketoreductase	AAA65202.1|daunorubicin-doxorubicin_polyketide_synthase	CAJ88168.1|putative_dehydrogenase	CCA55136.1|GTP_cyclohydrolase_II_or	AAY87327.1|predicted_gluconate_5-dehydrogenase	AAY68334.1|putative_dehydrogenases	YP_881652.1|short_chain_dehydrogenase	CCF24663.1|Uncharacterized_oxidoreductase_yghA	CCF27555.1|Uncharacterized_oxidoreductase_yghA	YP_001728062.1|dehydrogenase	CCF27919.1|Uncharacterized_oxidoreductase_yghA	YP_809735.1|Short-chain_alcohol_dehydrogenase	CAQ64702.1|probable_glucose_dehydrogenase	YP_001853540.1|short_chain_dehydrogenase	YP_108388.1|short_chain_dehydrogenase	CCA86445.1|putative_short-chain_dehydrogenase/reductase	ACY06294.1|short-chain_dehydrogenase/reductase	NP_630364.1|reductase	NP_883720.1|putative_oxidoreductase	ZP_07297323.1|putative_3-oxoacyl-[acyl-carrier_protein]	ZP_08876995.1|3-ketoacyl-(acyl-carrier-protein)_reductase	ZP_08204042.1|short-chain_dehydrogenase/reductase_SDR	YP_907827.1|short_chain_dehydrogenase	YP_001698924.1|short_chain_dehydrogenase	ZP_01724467.1|predicted_short_chain_dehydrogenase	YP_004997910.1|dehydrogenase	YP_001132199.1|short-chain_dehydrogenase/reductase_SDR	YP_004018235.1|short-chain_dehydrogenase/reductase_SDR	YP_003765563.1|short-chain_dehydrogenase	ZP_09844276.1|short-chain_dehydrogenase/reductase_SDR	ZP_09837025.1|3-oxoacyl-(acyl-carrier-protein)_reductase	ZP_09843091.1|dehydrogenase/reductase_SDR_family_protein	BAI63274.1|putative_oxidoreductase	AAM12932.1|MupS	BAK64641.1|dihydroxy_ketone_synthase	EHB57895.1|3-oxoacyl-(acyl-carrier-protein)_reductase	EGO36826.1|oxidoreductase,_SDR_family	EGO39049.1|dehydrogenase_of_unknown_specificity,	AAN85505.1|short-chain_dehydrogenase/reductase	CCD50495.1|similar_to_short_chain_dehydrogenase/reductase	EHA20190.1|short_chain_dehydrogenase	GAA84853.1|oxidoreductase,_short-chain	ACX49741.1|sorbitol-6-phosphate_2-dehydrogenase	EHP88052.1|short-chain_dehydrogenase/reductase_SDR	AAO39097.1|AdmC	YP_001421393.1|D-mannonate_oxidoreductase	ZP_01858304.1|3-ketoacyl-(acyl-carrier-protein)_reductase	NP_960315.1|hypothetical_protein	YP_714254.1|putative_short_chain_dehydrogenase;_putative	YP_004836285.1|putative_oxidoreductase	YP_001037931.1|short-chain_dehydrogenase/reductase_SDR	EHK41013.1|hypothetical_protein	EGP44881.1|3-oxoacyl-[acyl-carrier-protein]_reductase_4	EGP44884.1|gluconate_5-dehydrogenase_2	EIM44281.1|3-oxoacyl-ACP_reductase	AAK06807.1|putative_3-keto-acyl-reductase_SimD2	AAG34187.1|SimJ1	YP_002505224.1|short-chain_dehydrogenase/reductase_SDR	EHM70489.1|glucose_1-dehydrogenase	CAM34340.1|putative_3-oxoacyl-ACP_reductase	NP_960721.1|hypothetical_protein	EGO36823.1|dehydrogenase_of_unknown_specificity,	CAA09651.1|	EIM42097.1|short-chain_dehydrogenase/reductase	YP_001133097.1|short-chain_dehydrogenase/reductase_SDR	BAF93893.1|ketoacyl_ACP/CoA_reductase-like_protein	EHB55623.1|3-oxoacyl-(acyl-carrier-protein)_reductase	EHA21272.1|hypothetical_protein	ZP_09406821.1|putative_short_chain_dehydrogenase	EHB58242.1|3-oxoacyl-(acyl-carrier-protein)_reductase	NP_105102.1|short-chain_dehydrogenase	YP_882281.1|NAD_dependent_epimerase/dehydratase_family	EHM04916.1|D-mannonate_oxidoreductase	YP_006269044.1|3-oxoacyl-ACP_reductase	BAF85836.1|C5-ketoreductase	BAJ52686.1|putative_3-oxoacyl-ACP_reductase	EGE76197.1|3-oxoacyl-(acyl-carrier-protein)_reductase	EGE58810.1|putative_short-chain_dehydrogenase_protein	EGO36827.1|dehydrogenase_of_unknown_specificity,	YP_004919520.1|hypothetical_protein
SMCOG10001	AAK81826.1|peptide_synthetase	EIK63469.1|non-ribosomal_peptide_synthetase_PvdD	EIK63776.1|non-ribosomal_peptide_synthetase_PvdJ	EIM11647.1|Mycosubtilin_synthase_subunit_B	EIM11648.1|Mycosubtilin_synthase_subunit_C	CCF12681.1|tyrocidine_synthase_3	CCF12682.1|plipastatin_synthase_subunit_D	AAZ23075.1|peptide_synthetase	AAZ23077.1|peptide_synthetase	ABB80123.1|SubA	ABB80125.1|SubC	ABB80124.1|SubB	ABV56588.1|KtzH	CBJ40244.1|putative_non_ribosomal_peptide_synthetase	CBJ40245.1|putative_non_ribosomal_peptide_synthetase	EHI44099.1|non-ribosomal_peptide_synthetase	AFG19384.1|fengycin_synthetase_B	AFG19385.1|fengycin_synthetase_A	YP_261191.1|non-ribosomal_peptide_synthetase	YP_261192.1|peptide_synthase	YP_049592.1|non-ribosomal_peptide_synthetase	YP_049593.1|non-ribosomal_peptide_synthetase	YP_111641.1|non-ribosomal_peptide_synthetase	YP_111642.1|non-ribosomal_peptide_synthetase	YP_121278.1|putative_non-ribosomal_peptide_synthetase	YP_121279.1|putative_non-ribosomal_peptide_synthetase	YP_235653.1|amino_acid_adenylation	YP_235691.1|amino_acid_adenylation	YP_235693.1|amino_acid_adenylation	YP_235685.1|amino_acid_adenylation	YP_235692.1|amino_acid_adenylation	YP_235654.1|amino_acid_adenylation	YP_347944.1|amino_acid_adenylation	YP_347945.1|amino_acid_adenylation	YP_001194444.1|amino_acid_adenylation_domain-containing	YP_001237243.1|putative_non-ribosomal_peptide_synthase	YP_001237245.1|putative_non-ribosomal_peptide_synthase	YP_001421410.1|BmyC	YP_001421411.1|BmyB	YP_001982345.1|amino_acid_adenylation_domain_protein	YP_001982352.1|peptide_synthase	YP_002772375.1|truncated_linear_pentadecapeptide_gramicidin	YP_002772431.1|linear_pentadecapeptide_gramicidin_synthetase	YP_002802628.1|AMP-binding_enzyme_domain_protein	YP_002802629.1|amino_acid_adenylation_domain_protein	YP_003073773.1|non-ribosomal_polypeptide_synthetase	YP_003073774.1|non-ribosomal_polypeptide_synthetase	YP_003073776.1|non-ribosomal_peptide_synthetase	YP_003797805.1|putative_multi-domain_non-ribosomal_peptide	YP_003845363.1|amino_acid_adenylation_domain-containing	YP_003845375.1|amino_acid_adenylation_domain-containing	YP_004008262.1|non-ribosomal_peptide_synthetase	YP_004008264.1|non-ribosomal_peptide_synthetase	YP_004008263.1|non-ribosomal_peptide_synthetase	YP_004203766.1|plipastatin_synthetase	YP_004203767.1|plipastatin_synthetase	YP_004642672.1|Gramicidin_S_synthetase_2	YP_004642674.1|Tyrocidine_synthetase_3	YP_004642673.1|fusaricidin_synthetase	YP_004642884.1|lichenysin_synthetase_A	YP_004642888.1|Tyrocidine_synthetase_2	YP_004642896.1|fusaricidin_synthetase	YP_004668379.1|non-ribosomal_peptide_synthetase/polyketide	YP_004668381.1|non-ribosomal_peptide_synthetase/polyketide	YP_004818366.1|amino_acid_adenylation_protein	YP_005129034.1|surfactin_synthetase_A_SrfA	YP_005129035.1|surfactin_synthetase_B	YP_005130530.1|Fengycin_non-ribosomal_peptide_synthetase_FenC	YP_005130533.1|hypothetical_protein	YP_005130531.1|Fengycin_non-ribosomal_peptide_synthetase_FenB	YP_005207252.1|protein_PvdD	YP_005262210.1|putative_non-ribosomal_peptide_synthetase	YP_005314435.1|fusaricidin_synthetase	YP_005314436.1|fusaricidin_synthetase	YP_005421278.1|bacillomycin_D_synthetase_C	YP_005421279.1|bacillomycin_D_synthetase_B	YP_005421308.1|fengycin_synthetase_B,_partial	YP_005421309.1|fengycin_synthetase	YP_005628859.1|linear_gramicidin_synthetase_subunit_C	YP_005628860.1|ATP-dependent_serine_activating_enzyme	YP_005958560.1|non-ribosomal_peptide_synthetase_NrsC	YP_005958559.1|nonribosomal_peptide_synthetase_NrsB	YP_005975195.1|peptide_synthase	YP_005975226.1|peptide_synthase	YP_005975225.1|peptide_synthase	YP_005981639.1|peptide_synthetase	YP_005981663.1|peptide_synthase	YP_006190791.1|FusA_protein	YP_006190799.1|fusaricidin_synthetase	YP_006190798.1|plipastatin_synthetase	YP_006231792.1|plipastatin_synthetase	YP_006231794.1|linear_gramicidin_synthetase_subunit_C	YP_006231793.1|plipastatin_synthetase	ZP_01131647.1|Amino_acid_adenylation	ZP_01131650.1|hypothetical_protein	ZP_01131651.1|Amino_acid_adenylation	ZP_01131645.1|non-ribosomal_peptide_synthetase,_terminal	ZP_01131648.1|Amino_acid_adenylation	ZP_03595851.1|plipastatin_synthetase	ZP_03595852.1|plipastatin_synthetase	ZP_04306183.1|Peptide_synthetase	ZP_04306184.1|hypothetical_protein	ZP_07264984.1|amino_acid_adenylation	ZP_07264985.1|amino_acid_adenylation	ZP_08510506.1|putative_linear_gramicidin_synthetase_LgrC	ZP_09084206.1|non-ribosomal_peptide_synthetase	ZP_10142540.1|non-ribosomal_peptide_synthetase	ZP_10142859.1|non-ribosomal_peptide_synthetase_MassC	ZP_09842169.1|non-ribosomal_peptide_synthetase	ZP_09842170.1|non-ribosomal_peptide_synthetase	ZP_10066753.1|non-ribosomal_peptide_synthetase	ZP_10066754.1|non-ribosomal_peptide_synthetase	ZP_08767579.1|putative_non-ribosomal_peptide_synthetase	ZP_07004525.1|Pyoverdine_sidechain_non-ribosomal_peptide	ZP_07004528.1|Pyoverdine_sidechain_non-ribosomal_peptide	ZP_09773848.1|Peptide_synthetase_3	ZP_09773839.1|Bacitracin_synthetase_1	ZP_09773840.1|Bacitracin_synthetase_1	AAM80537.1|StaC	AAD04757.1|lichenysin_synthetase_A	AAD04758.1|lichenysin_synthetase_B	AAC06346.1|bacitracin_synthetase_1	AAC06348.1|bacitracin_synthetase_3	AAC06347.1|bacitracin_synthetase_2	AAD44233.1|PstA	EID49567.1|lichenysin_synthetase_A	EID49568.1|lichenysin_synthetase_B	CAA11794.1|PCZA363.3	CAA11795.1|PCZA363.4	CAD92850.1|nonribosomal_peptide_synthetase	CAD92851.1|nonribosomal_peptide_synthetase	CAD92852.1|nonribosomal_peptide_synthetase	CAE11248.1|BmyC_protein	CAE11249.1|BmyB_protein	ACM79806.1|ZmaB	ACM79812.1|ZmaQ	ADK54820.1|non-ribosomal_peptide_synthase	ACZ55942.1|non-ribosomal_peptide_synthetase	ACZ55945.1|non-ribosomal_peptide_synthetase	AEI58865.1|peptide_synthetase	AEI58866.1|peptide_synthetase	AEW31037.1|surfactin_synthetase	AEW31038.1|surfactin_synthetase	NP_388230.2|surfactin_synthetase	NP_388231.2|surfactin_synthetase	YP_259252.2|non-ribosomal_peptide_synthetase	YP_259253.1|arthrofactin_synthetase_B	YP_077640.1|lichenysin_synthetase_A	YP_077641.1|lichenysin_synthetase_B	YP_116929.1|putative_non-ribosomal_peptide_synthetase	YP_121249.1|putative_non-ribosomal_peptide_synthetase	YP_347577.1|peptide_synthase	YP_347578.1|peptide_synthase	YP_705041.1|non-ribosomal_peptide_synthetase	YP_705042.1|non-ribosomal_peptide_synthetase	YP_778350.1|amino_acid_adenylation_domain-containing	YP_882425.1|linear_gramicidin_synthetase_subunit_B	YP_882426.1|linear_gramicidin_synthetase_subunit_D	YP_001421437.1|FenD	YP_001421438.1|FenC	YP_001705413.1|non-ribosomal_peptide_synthetase_PstA	YP_001750394.1|amino_acid_adenylation_domain-containing	YP_001750398.1|amino_acid_adenylation_domain-containing	YP_001750413.1|peptide_synthase	YP_002007885.1|non_ribosomal_peptide_synthase,_antibiotic	YP_002007886.1|non_ribosomal_peptide_synthase,_antibiotic	YP_001851550.1|non-ribosomal_peptide_synthetase	YP_001851552.1|non-ribosomal_peptide_synthetase	YP_001865725.1|amino_acid_adenylation_domain-containing	YP_001865728.1|amino_acid_adenylation_domain-containing	YP_001865727.1|amino_acid_adenylation_domain-containing	YP_002440486.1|PvdI(3)	YP_002440488.1|peptide_synthase	YP_002445846.1|non-ribosomal_peptide_synthase	YP_002445847.1|bacitracin_synthetase_1	YP_002802630.1|bacitracin_synthetase_1	YP_003123087.1|amino_acid_adenylation_domain_protein	YP_003133690.1|non-ribosomal_peptide_synthase/amino_acid	YP_003133691.1|non-ribosomal_peptide_synthase/amino_acid	YP_003332950.1|amino_acid_adenylation_domain_protein	YP_003332951.1|amino_acid_adenylation_domain_protein	YP_003332952.1|amino_acid_adenylation_domain_protein	YP_003664739.1|peptide_synthetase	YP_003664740.1|peptide_synthetase	YP_003712688.1|Ornithine_racemase	YP_003765295.1|non-ribosomal_peptide_synthetase	YP_003765298.1|non-ribosomal_peptide_synthetase	YP_003843959.1|amino_acid_adenylation_domain-containing	YP_003843964.1|amino_acid_adenylation_domain-containing	YP_003843965.1|amino_acid_adenylation_domain-containing	YP_003843966.1|amino_acid_adenylation_domain-containing	YP_003918908.1|non-ribosomal_surfactin_synthetase_SrfAA	YP_003918909.1|nonribosomal_surfactin_synthetase_SrfAB	YP_005074180.1|amino_acid_adenylation_domain-containing	YP_005074181.1|nonribosomal_peptide_synthetase	YP_005074182.1|surfactin_synthetase	YP_005076932.1|bacitracin_synthetase_1	YP_005130501.1|Iturin_A_synthetase_C	YP_005130502.1|IturinA_synthetase_B	YP_005338616.1|syringomycin_synthetase	YP_005338617.1|linear_gramicidin_synthetase_subunit_B	YP_005338618.1|linear_gramicidin_synthetase_subunit_D	YP_005343772.1|linear_gramicidin_synthetase_subunit_B	YP_005343773.1|linear_gramicidin_synthetase_subunit_D	YP_005368577.1|non-ribosomal_peptide_synthetase	YP_005368578.1|tyrocidine_synthase	YP_005368579.1|tyrocidine_synthase	YP_005421305.1|fengycin_synthetase	YP_006190792.1|tyrocidine_synthetase_2	YP_006242810.1|NRPS_NosA	YP_006242818.1|NRPS_NcpA	ZP_03591570.1|plipastatin_synthetase	ZP_03591571.1|plipastatin_synthetase	ZP_03591573.1|plipastatin_synthetase	ZP_03591572.1|plipastatin_synthetase	ZP_04087603.1|Glutamate_racemase	ZP_04087605.1|Phenylalanine_racemase	ZP_04087604.1|Ornithine_racemase	ZP_04385774.1|amino_acid_adenylation_domain_protein	ZP_08192066.1|amino_acid_adenylation_domain_protein	ZP_08192067.1|amino_acid_adenylation_domain_protein	ZP_08192068.1|amino_acid_adenylation_domain_protein	ZP_06307641.1|Non-ribosomal_peptide_synthase	ZP_06307642.1|Non-ribosomal_peptide_synthase	ZP_09465340.1|AMP-binding_protein_domain-containing_protein	ZP_09569203.1|amino_acid_adenylation_domain_protein	ZP_10073265.1|non-ribosomal_peptide_synthase/amino_acid	ZP_10073266.1|non-ribosomal_peptide_synthetase	ZP_09270952.1|putative_non-ribosomal_peptide_synthetase	ZP_09270969.1|putative_non-ribosomal_peptide_synthetase	ZP_09788514.1|putative_non-ribosomal_peptide_synthetase	ZP_09184157.1|amino_acid_adenylation_protein	ZP_09184158.1|linear_pentadecapeptide_gramicidin_synthetase	ZP_04811762.1|non-ribosomal_peptide_synthase	ZP_04812394.1|syringomycin_synthetase	ZP_09550505.1|amino_acid_adenylation_domain_protein	ZP_09550507.1|amino_acid_adenylation_domain_protein	ZP_06582414.1|peptide_synthetase_1	ZP_07293263.1|non-ribosomal_peptide_synthetase,_component	ZP_07293262.1|non-ribosomal_peptide_synthetase,_component	BAC67534.2|arthrofactin_synthetase_A	BAC67535.1|arthrofactin_synthetase_B	EHN79550.1|amino_acid_adenylation_domain-containing	EHN79578.1|nonribosomal_peptide_synthetase	EIK63358.1|non-ribosomal_peptide_synthetase_PvdI	CAE11274.1|FenD_protein	CAE11275.1|FenC_protein	EIC71279.1|peptide_synthetase_NRP	EIC71280.1|non-ribosomal_peptide_synthetase	CAQ48250.1|AnaC_protein	CAQ48255.1|OciB_protein	ABI26078.1|OciB	ABY89499.1|iturin_A_synthetase_B	ABY89500.1|iturin_A_synthetase_C	EHI43040.1|non-ribosomal_peptide_synthetase	EHI43043.1|non-ribosomal_peptide_synthetase	EHI43044.1|non-ribosomal_peptide_synthetase	YP_259254.1|nonribosomal_peptide_synthetase	YP_631821.1|non-ribosomal_peptide_synthase	YP_693813.1|peptide_synthetase,_putative	YP_700135.1|non-ribosomal_peptide_synthetase	YP_700138.1|non-ribosomal_peptide_synthetase	YP_002774678.1|putative_non-ribosomal_peptide_synthetase	YP_002774679.1|putative_non-ribosomal_peptide_synthetase	YP_002777450.1|non-ribosomal_peptide_synthetase	YP_002777453.1|putative_non-ribosomal_peptide_synthetase	YP_002782355.1|putative_non-ribosomal_peptide_synthetase	YP_002782356.1|putative_non-ribosomal_peptide_synthetase	YP_003123067.1|amino_acid_adenylation_domain_protein	YP_003907464.1|amino_acid_adenylation_domain-containing	YP_003945218.1|non-ribosomal_peptide_synthase,_pvdd/pvdj	YP_003945217.1|nonribosomal_peptide_synthetase	YP_004752835.1|putative_non-ribosomal_peptide_synthetase	YP_004752837.1|amino_acid_adenylation	YP_004998149.1|amino_acid_adenylation_enzyme/thioester	YP_004998150.1|non-ribosomal_peptide_synthase/amino_acid	YP_005130529.1|Fengycin_non-ribosomal_peptide_synthetase_FenD	YP_006278374.1|hypothetical_protein	YP_006278375.1|hypothetical_protein	YP_006278376.1|non-ribosomal_peptide_synthetase	ZP_03398584.1|pyoverdine_sidechain_peptide_synthetase_IV,	ZP_03398586.1|pyoverdine_sidechain_peptide_synthetase_II,	ZP_03398599.1|pyoverdine_chromophore_precursor_synthetase	ZP_04248847.1|hypothetical_protein	ZP_04248848.1|Peptide_synthetase	ZP_04136490.1|hypothetical_protein	ZP_04136491.1|Peptide_synthetase	ZP_04081707.1|hypothetical_protein	ZP_04081708.1|Peptide_synthetase	ZP_04385773.1|amino_acid_adenylation_domain_protein	ZP_08508129.1|surfactin_synthetase,_subunit_2	ZP_09218544.1|putative_non-ribosomal_peptide_synthetase	ZP_09218545.1|putative_non-ribosomal_peptide_synthetase	ZP_09210365.1|putative_non-ribosomal_peptide_synthetase	ZP_09210366.1|putative_non-ribosomal_peptide_synthetase	ZP_04928727.1|PvdJ(2)	ZP_04928729.1|Non-ribosomal_peptide_synthetase_modules_and	ZP_05029395.1|AMP-binding_enzyme_domain_protein	ZP_05029398.1|amino_acid_adenylation_domain_protein	ZP_06591584.1|nonribosomal_peptide_synthetase	ZP_06591587.1|nonribosomal_peptide_synthetase	ZP_06591585.1|nonribosomal_peptide_synthetase	ZP_06591586.1|ATP-dependent_valine_adenylase	CAC48360.1|peptide_synthetase	CAC48361.1|peptide_synthetase	BAC67536.1|arthrofactin_synthetase_C	EFW85196.1|peptide_synthase	EFW85211.1|pyoverdine_sidechain_peptide_synthetase_IV,	EFW85209.1|pyoverdine_sidechain_peptide_synthetase_II,	EFW85210.1|pyoverdine_sidechain_peptide_synthetase_III,	EGM15651.1|peptide_synthase	EGM15652.1|peptide_synthase	AAC45929.1|tyrocidine_synthetase_2	AAC45930.1|tyrocidine_synthetase_3	AAO17430.1|unknown	AAO17431.1|unknown	CAC01604.1|peptide_synthetase	ADL59761.1|non-ribosomal_peptide_synthase	ADL59762.1|non-ribosomal_peptide_synthase	ADL59764.1|non-ribosomal_peptide_synthase	AEP18655.1|WAPS2	AEP18656.1|WAPS1	AFJ23825.1|WLIP_synthetase_B	AFJ23826.1|WLIP_synthetase_C	AEW31019.1|plipastatin_synthetase	AEW31021.1|plipastatin_synthetase	AEW31022.1|plipastatin_synthetase	AEW31020.1|plipastatin_synthetase	AFG19377.1|bacillomycin_D_synthetase_C	AFG19378.1|bacillomycin_D_synthetase_B	AFH75328.1|nonribosomal_peptide_synthetase	AFH75329.1|nonribosomal_peptide_synthetase	NP_251089.1|pyoverdine_synthetase_D	NP_251090.2|PvdJ	NP_251114.1|peptide_synthase	NP_627443.1|CDA_peptide_synthetase_I	NP_627444.1|CDA_peptide_synthetase_II	NP_791957.1|peptide_synthase	NP_791972.1|pyoverdine_sidechain_peptide_synthetase_IV,	NP_791970.1|pyoverdine_sidechain_peptide_synthetase_II,	NP_791971.1|pyoverdine_sidechain_peptide_synthetase_III,	YP_481546.1|amino_acid_adenylation	YP_481557.1|amino_acid_adenylation	YP_712764.1|putative_non-ribosomal_peptide_synthetase	YP_712765.1|putative_non-ribosomal_peptide_synthetase	YP_001341421.1|amino_acid_adenylation_domain-containing	YP_001341426.1|amino_acid_adenylation_domain-containing	YP_001520884.1|non-ribosomal_peptide_synthetase	YP_001520887.1|peptide_synthetase,_putative	YP_002367178.1|linear_gramicidin_synthetase_subunit_D	YP_002367179.1|bacitracin_synthetase_1	YP_002872141.1|putative_non-ribosomal_peptide_synthetase	YP_002872142.1|putative_non-ribosomal_peptide_synthetase	YP_003138772.1|amino_acid_adenylation_domain_protein	YP_003712974.1|peptide_synthetase_XpsB	YP_003712975.1|peptide_synthetase_XpsB	YP_003920507.1|iturin_A_synthetase_C	YP_003920508.1|iturin_A_synthetase_B	YP_004021982.1|non-ribosomal_peptide_synthetase_module	YP_004022028.1|non-ribosomal_peptide_synthetase_module	YP_004022085.1|non-ribosomal_peptide_synthetase_module	YP_004022052.1|non-ribosomal_peptide_synthetase_module	YP_004641446.1|fusaricidin_synthetase	YP_004641448.1|bacillorin_synthetase_B	YP_004641449.1|Tyrocidine_synthase_3	YP_004642887.1|FusA	YP_004642895.1|plipastatin_synthetase	YP_004643518.1|fusaricidin_synthetase	YP_004643520.1|fusaricidin_synthetase	YP_004643521.1|amino_acid_adenylation_domain-containing	YP_004813104.1|amino_acid_adenylation_protein	YP_004813105.1|amino_acid_adenylation_protein	YP_005148601.1|amino_acid_adenylation_enzyme/thioester	YP_005313674.1|Gramicidin_S_synthetase_2	YP_005313675.1|tyrocidine_synthetase_3	YP_005929488.1|Antibiotic_peptide_synthase	YP_005929504.1|Linear_gramicidin_synthase_subunit_B	YP_005929505.1|PpsD	YP_006190588.1|bacitracin_synthetase_1	YP_006190592.1|fusaricidin_synthetase	YP_006191311.1|Gramicidin_S_synthetase_2	YP_006191313.1|phenylalanine_racemase	YP_006230160.1|hypothetical_protein	YP_006230161.1|surfactin_synthetase	YP_006306748.1|syringomycin_synthetase	YP_006306749.1|linear_gramicidin_synthetase_subunit_B	YP_006306750.1|linear_gramicidin_synthetase_subunit_D	YP_006324559.1|non-ribosomal_peptide_synthetase_PvdD	YP_006324560.1|non-ribosomal_peptide_synthetase_PvdI	YP_006328852.1|linear_gramicidin_synthetase_subunit_D	YP_006328853.1|linear_gramicidin_synthetase_subunit_D	YP_006330443.1|Gramicidin_S_synthetase	YP_006381976.1|amino_acid_adenylation_protein	YP_006381978.1|Linear_gramicidin_synthase_subunit_C	ZP_03600263.1|plipastatin_synthetase	ZP_03398585.1|pyoverdine_sidechain_peptide_synthetase_III,	ZP_04319862.1|lichenysin_synthetase_B	ZP_04319878.1|lichenysin_synthetase_A	ZP_04315008.1|hypothetical_protein	ZP_04315009.1|Peptide_synthetase	ZP_04111753.1|Ornithine_racemase	ZP_04111754.1|Glutamate_racemase	ZP_04522105.1|linear_gramicidin_synthetase_subunit_D	ZP_04522126.1|non-ribosomal_peptide_synthase	ZP_09356971.1|amino_acid_adenylation_domain-containing	ZP_09356972.1|amino_acid_adenylation_domain-containing	ZP_09464528.1|amino_acid_adenylation_protein	ZP_09464534.1|tyrocidine_synthetase_III	ZP_09464532.1|tyrocidine_synthetase_III	ZP_08508204.1|bacitracin_synthetase_1	ZP_08641412.1|putative_mycosubtilin_synthase_subunit_B	ZP_08641414.1|putative_gramicidin_S_synthase_2	ZP_10141144.1|non-ribosomal_peptide_synthetase_MassB	ZP_09798516.1|putative_non-ribosomal_peptide_synthetase	ZP_04928728.1|PvdI(2)	ZP_07279107.1|hypothetical_protein	ZP_07279108.1|peptide_synthetase_ScpsB	EFW80905.1|peptide_synthase	EFW80921.1|pyoverdine_sidechain_peptide_synthetase_IV,	EFW80919.1|pyoverdine_sidechain_peptide_synthetase_II,	EFW80920.1|pyoverdine_sidechain_peptide_synthetase_III,	EHB98589.1|peptide_synthetase_NRP	EHB98590.1|non-ribosomal_peptide_synthetase	EHM04903.1|iturin_A_synthetase_B	EHM04904.1|iturin_A_synthetase_C	AAY29579.1|nonribosomal_peptide_synthetase_B	AAY29580.1|nonribosomal_peptide_synthetase_C	AAY29581.1|nonribosomal_peptide_synthetase_D	AAY29582.1|nonribosomal_peptide_synthetase_E	AAY29583.1|nonribosomal_peptide_synthetase_F	CCF12665.1|linear_gramicidin_synthase_subunit_B_domain	CCF12715.1|tyrocidine_synthase_3	CCF12719.1|gramicidin_S_synthase_2	ABH06368.2|MassB	ABH06369.2|MassC	AFG19382.1|fengycin_synthetase_D	AFG19383.1|fengycin_synthetase_C	AFH75330.1|nonribosomal_peptide_synthetase	NP_642415.1|ATP-dependent_serine_activating_enzyme	NP_642416.1|ATP-dependent_serine_activating_enzyme	NP_832215.1|peptide_synthetase	NP_832218.1|peptide_synthetase	YP_235026.1|peptide_synthase	YP_235041.1|non-ribosomal_peptide_synthase:amino_acid	YP_235039.1|non-ribosomal_peptide_synthase:amino_acid	YP_235040.1|amino_acid_adenylation	YP_705368.1|non-ribosomal_peptide_synthetase	YP_705406.1|non-ribosomal_peptide_synthetase	YP_705390.1|non-ribosomal_peptide_synthetase	YP_790812.1|peptide_synthase	YP_790841.1|peptide_synthase	YP_790842.1|PvdJ	YP_790843.1|pyoverdine_synthetase_D	YP_884813.1|peptide_synthetase	YP_884815.1|linear_gramicidin_synthetase_subunit_D	YP_001242607.1|arthrofactin_synthetase/syringopeptin_synthetase	YP_001242609.1|arthrofactin_synthetase/syringopeptin_synthetase	YP_001242608.1|arthrofactin_synthetase/syringopeptin_synthetase	YP_001544630.1|amino_acid_adenylation_domain-containing	YP_001544632.1|amino_acid_adenylation_domain-containing	YP_001804469.1|peptide_synthetase	YP_001804484.1|peptide_synthetase	YP_001821960.1|putative_NRPS	YP_002799711.1|Non-ribosomal_peptide_synthase,_PvdD-like	YP_002799712.1|peptide_synthase	YP_002799713.1|peptide_synthase	YP_002799720.1|peptide_synthase	YP_002872132.1|peptide_synthase	YP_002872133.1|peptide_synthase	YP_003124820.1|amino_acid_adenylation_domain_protein	YP_003124822.1|amino_acid_adenylation_domain_protein	YP_003124823.1|amino_acid_adenylation_domain_protein	YP_003527294.1|amino_acid_adenylation_domain_protein	YP_003712278.1|non_ribosomal_peptide_synthetase	YP_003712280.1|phenylalanine_racemase	YP_003712279.1|Non-ribosomal_peptide_synthetase_(fragment)	YP_003973350.1|Mycosubtilin_synthase_subunit_C	YP_003973351.1|Mycosubtilin_synthase_subunit_B	YP_004667960.1|non-ribosomal_peptide_synthetase	YP_004877464.1|amino_acid_adenylation_protein	YP_004877465.1|amino_acid_adenylation_protein	YP_005008078.1|amino_acid_adenylation_protein	YP_005008079.1|amino_acid_adenylation_protein	YP_005008082.1|amino_acid_adenylation_protein	YP_005008080.1|amino_acid_adenylation_protein	YP_005008083.1|amino_acid_adenylation_protein	YP_005146952.1|non-ribosomal_peptide_synthase/amino_acid	YP_005314376.1|Gramicidin_S_synthetase_2	YP_005314377.1|phenylalanine_racemase	YP_005348983.1|syringomycin_synthetase	YP_005348984.1|linear_gramicidin_synthetase_subunit_B	YP_005348985.1|linear_gramicidin_synthetase_subunit_D	YP_005370364.1|long-chain-fatty-acid--CoA_ligase	YP_005370366.1|non-ribosomal_peptide_synthase	YP_005544100.1|non-ribosomal_surfactin_synthetase_SrfAA	YP_005544101.1|nonribosomal_surfactin_synthetase_SrfAB	YP_005572386.1|peptide_synthetase	YP_005572387.1|peptide_synthetase	YP_006266081.1|peptide_synthetase	ZP_01628041.1|peptide_synthetase	ZP_01628045.1|peptide_synthetase	ZP_03600262.1|plipastatin_synthetase	ZP_03453529.1|non-ribosomal_peptide_synthetase	ZP_03453613.1|amino_acid_adenylation_domain_protein	ZP_03453851.1|amino_acid_adenylation_domain_protein	ZP_04317462.1|Peptide_synthetase	ZP_04317463.1|hypothetical_protein	ZP_04309318.1|lichenysin_synthetase_A	ZP_04309334.1|lichenysin_synthetase_B	ZP_04204189.1|lichenysin_synthetase_A	ZP_04204205.1|lichenysin_synthetase_B	ZP_04206251.1|Peptide_synthetase	ZP_04206252.1|hypothetical_protein	ZP_04084522.1|Peptide_synthetase	ZP_04084523.1|hypothetical_protein	ZP_06873000.1|BmyC	ZP_06873001.1|BmyB	EFQ41652.1|	ZP_07796556.1|putative_non-ribosomal_peptide_synthetase	ZP_08641413.1|putative_gramicidin_S_synthase_2	ZP_08642624.1|putative_gramicidin_S_synthase	ZP_08642628.1|putative_gramicidin_S_synthase	ZP_09412191.1|non-ribosomal_peptide_synthetase_PstA	ZP_09978356.1|linear_gramicidin_synthetase_subunit_D	ZP_09978374.1|linear_gramicidin_synthetase_subunit_B	ZP_04953332.1|non-ribosomal_peptide_synthase	ZP_04955890.1|amino_acid_adenylation_domain_protein	ZP_04953360.1|non-ribosomal_peptide_synthetase	ZP_07292781.1|linear_gramicidin_synthetase_LgrC	ZP_07292783.1|pyoverdine_chromophore_synthetase	AAF08796.1|MycB	AAF08797.1|MycC	EHM04874.1|FenA	EHM04876.1|FenC	EHM04877.1|FenD	EHM04875.1|FenB	EHM17395.1|peptide_synthetase_NRP	EHM17396.1|non-ribosomal_peptide_synthetase	EIK66256.1|non-ribosomal_peptide_synthetase	EIK66342.1|non-ribosomal_peptide_synthetase	CAA06323.1|LchAA_protein	CAA06324.1|LchAB_protein	EIE47034.1|peptide_synthase	EIE47066.1|peptide_synthase	EIE47064.1|peptide_synthase	AAO62587.1|peptide_sythetase	CCF12415.1|plipastatin_synthase_subunit_C	CCF12418.1|plipastatin_synthase_subunit_D	CCF12417.1|plipastatin_synthase_subunit_C	CCF12416.1|plipastatin_synthase_subunit_D	CCF12419.1|surfactin_synthase_subunit_2	CCF12716.1|non-ribosomal_peptide_synthase_TIGR01720_domain	BAA02522.1|surfactin_synthetase	BAA02523.1|surfactin_synthetase	AFH75320.1|nonribosomal_peptide_synthetase	AFH75321.1|nonribosomal_peptide_synthetase	AFH75322.1|nonribosomal_peptide_synthetase	NP_251092.1|peptide_synthase	NP_902472.1|peptide_synthetase_protein	NP_902473.1|peptide_synthetase_protein	YP_335852.1|hypothetical_protein	YP_335853.1|hypothetical_protein	YP_335854.1|non-ribosomal_peptide_synthetase	YP_001670309.1|amino_acid_adenylation_domain-containing	YP_001670311.1|amino_acid_adenylation_domain-containing	YP_003124821.1|amino_acid_adenylation_domain_protein	YP_003468050.1|Peptide_synthetase_XpsB	YP_003468051.1|Peptide_synthetase_XpsB	YP_003870551.1|bacitracin_synthetase_1	YP_003870552.1|peptide_synthetase_3	YP_004355314.1|peptide_synthetase	YP_004355316.1|peptide_synthetase	YP_004491711.1|Non-ribosomal_peptide_synthetase	YP_004491712.1|Exopolyphosphatase	YP_005058595.1|amino_acid_adenylation_protein	YP_005058601.1|amino_acid_adenylation_protein	YP_005058596.1|amino_acid_adenylation_protein	YP_005283968.1|putative_non-ribosomal_peptide_synthetase	YP_005283969.1|putative_non-ribosomal_peptide_synthetase	YP_005313864.1|fusaricidin_synthetase	YP_005545767.1|iturin_A_synthetase_C	YP_005545768.1|iturin_A_synthetase_B	YP_006191323.1|phenylalanine_racemase	YP_006191324.1|phenylalanine_racemase	ZP_01127429.1|probable_peptide_synthetase_protein	ZP_03232328.1|bacitracin_synthetase_1_(BA1)	ZP_03232640.1|linear_gramicidin_synthetase_subunit_D	ZP_04278913.1|Peptide_synthetase	ZP_04278914.1|hypothetical_protein	ZP_04265092.1|hypothetical_protein	ZP_04265093.1|Peptide_synthetase	ZP_04212083.1|Peptide_synthetase	ZP_04212084.1|hypothetical_protein	ZP_04195021.1|Peptide_synthetase	ZP_04195022.1|hypothetical_protein	ZP_04105315.1|lichenysin_synthetase_B	ZP_04105331.1|lichenysin_synthetase_A	ZP_04081669.1|Glutamate_racemase	ZP_04081670.1|Ornithine_racemase	ZP_04384874.1|amino_acid_adenylation_domain_protein	ZP_04384904.1|amino_acid_adenylation_domain_protein	ZP_04520523.1|non-ribosomal_peptide_synthase	ZP_06846977.1|linear_gramicidin_synthetase_subunit_D	ZP_06846978.1|linear_gramicidin_synthetase_subunit_C	ZP_06846979.1|syringomycin_synthetase	ZP_08571887.1|amino_acid_adenylation_protein	ZP_08571888.1|amino_acid_adenylation_protein	ZP_08640388.1|nonribosomal_peptide_ligase_F	ZP_08640391.1|nonribosomal_peptide_ligase_C	ZP_08640390.1|nonribosomal_peptide_ligase_D	ZP_08640389.1|nonribosomal_peptide_ligase_E	ZP_08640392.1|nonribosomal_peptide_ligase_B	ZP_08642625.1|putative_tyrocidine_synthase_2	ZP_08642682.1|putative_tyrocidine_synthase_3	ZP_08642684.1|putative_bacitracin_synthase_3	ZP_08642683.1|putative_bacitracin_synthase_3	ZP_08715480.1|linear_gramicidin_synthetase_subunit_D	ZP_08715481.1|linear_gramicidin_synthetase_subunit_B	ZP_09680358.1|amino_acid_adenylation_domain_protein	ZP_10172493.1|non-ribosomal_peptide_synthetase_PvdJ	ZP_10172520.1|non-ribosomal_peptide_synthetase_PvdI	ZP_10172575.1|non-ribosomal_peptide_synthetase_PvdD	ZP_08767229.1|putative_non-ribosomal_peptide_synthetase	ZP_09476466.1|putative_non-ribosomal_peptide_synthetase	ZP_09476467.1|putative_non-ribosomal_peptide_synthetase	ZP_04892827.1|non-ribosomal_peptide_synthetase	ZP_04892828.1|non-ribosomal_peptide_synthase	ZP_09202841.1|amino_acid_adenylation_domain_protein	ZP_09202842.1|amino_acid_adenylation_domain_protein	ZP_05040638.1|amino_acid_adenylation_domain_protein	CAA49816.1|	CAA49817.1|	BAB69699.1|iturin_A_synthetase_B	BAB69700.1|iturin_A_synthetase_C	AAF15891.2|NosA	AAF17280.1|NosC	AAF17281.1|NosD	CAD91212.1|putative_non-ribosomal_peptide_synthetase,	CAE53352.1|non-ribosomal_peptide_synthetase	CAG15011.1|peptide_synthetase,_module_4-6	CAJ77695.1|MPS1_protein	CAJ77696.1|MPS2_protein	CAQ48254.1|OciA_protein	AAN07013.1|bacillomycin_D_synthetase_B	AAN07014.1|bacillomycin_D_synthetase_C	CCF12772.1|plipastatin_synthase_subunit_D	CCF12774.1|plipastatin_synthase_subunit_D	CCF12773.1|plipastatin_synthase_subunit_C	CBY05531.1|polymyxin_synthetase_A	CBY05535.1|polymyxin_synthetase_E	CBZ42146.1|putative_non-ribosomal_peptide_synthetase	NP_522202.1|peptide_synthetase_protein	NP_522203.1|peptide_synthetase_protein	YP_274139.1|peptide_synthase	YP_274154.1|pyoverdine_sidechain_peptide_synthetase_IV,	YP_274152.1|pyoverdine_sidechain_peptide_synthetase_II,	YP_274153.1|pyoverdine_sidechain_peptide_synthetase_III,	YP_083310.1|multifunctional_nonribosomal_peptide_synthetase	YP_083311.1|multifunctional_nonribosomal_peptide_synthetase	YP_083312.1|multifunctional_nonribosomal_peptide_synthetase	YP_631805.1|non-ribosomal_peptide_synthetase	YP_631823.1|non-ribosomal_peptide_synthetase	YP_001485576.1|nonribosomal_peptide_synthetase_subunit	YP_001485577.1|nonribosomal_peptide_synthetase_subunit	YP_001544653.1|amino_acid_adenylation_domain-containing	YP_001704825.1|peptide_synthetase_NRP	YP_001704826.1|non-ribosomal_peptide_synthetase	YP_002908623.1|Linear_gramicidin_synthetase_subunit_D	YP_003274810.1|amino_acid_adenylation_domain_protein	YP_003667784.1|hypothetical_protein	YP_003667785.1|nonribosomal_peptide_synthetase_C	YP_003872502.1|bacitracin_synthetase_3	YP_003872506.1|Gramicidin_S_synthetase_II	YP_003973322.1|plipastatin_synthetase	YP_003973323.1|plipastatin_synthetase	YP_003973325.1|plipastatin_synthetase	YP_003973324.1|plipastatin_synthetase	YP_004668217.1|non-ribosomal_peptide_synthetase	YP_004668221.1|non-ribosomal_peptide_synthetase	YP_005313854.1|lichenysin_synthetase_A	YP_005313858.1|tyrocidine_synthetase_2	YP_005539997.1|non-ribosomal_surfactin_synthetase_SrfAA	YP_005539998.1|nonribosomal_surfactin_synthetase_SrfAB	YP_005541255.1|iturin_A_synthetase_B	YP_005541256.1|iturin_A_synthetase_C	YP_005556985.1|tyrocidine_synthetase_2	YP_005556986.1|amino_acid_adenylation_domain_protein	YP_005556988.1|condensation_domain_protein	YP_005556987.1|condensation_domain_protein	YP_002257477.1|polyketide_synthase/non_ribosomal_peptide	ZP_05224610.1|linear_gramicidin_synthetase_subunit_D	ZP_05224611.1|linear_gramicidin_synthetase_subunit_B	EFQ80683.1|	ZP_07714157.1|non-ribosomal_peptide_synthetase	ZP_04200913.1|Peptide_synthetase	ZP_04200914.1|hypothetical_protein	EFQ41629.1|	ZP_07796533.1|PvdL	ZP_08622844.1|lichenysin_synthetase_A	ZP_08622847.1|tyrocidine_synthetase_III	ZP_09076546.1|phenylalanine_racemase	ZP_09076548.1|tyrocidine_synthetase_III	ZP_09076547.1|Gramicidin_S_synthetase_II	ZP_08642685.1|surfactin_synthase_subunit_1	ZP_09244629.1|hypothetical_protein	ZP_09244630.1|hypothetical_protein	ZP_09473134.1|putative_Non-ribosomal_peptide_synthase:Amino	ZP_09473136.1|putative_Non-ribosomal_peptide_synthase:Amino	ZP_04810719.1|non-ribosomal_peptide_synthetase	ZP_04811677.1|non-ribosomal_peptide_synthase	ZP_04810942.1|syringomycin_synthetase	CAA84360.1|putative_fengycin_synthetase_ORF1	CAA84362.1|peptide-synthetase_ORF3	CAA84363.1|peptide_synthetase_ORF4	CAA84361.1|peptide_synthetase_ORF2	EGH94296.1|non-ribosomal_peptide_synthetase_SyfA	CAE11277.1|FenA_protein	CAE11276.1|FenB	EIC62169.1|non-ribosomal_peptide_synthetase	EIC62170.1|peptide_synthetase_NRP	AAO23333.1|NcpA	AAO23334.1|NcpB	AAT01806.1|non-ribosomal_peptide_synthetase	AAT01807.1|non-ribosomal_peptide_synthetase	AAX16313.1|PvdD/pvdJ(3)	AAX16314.1|PvdI(3)	AAX16360.1|PvdJ(2)	AAX16361.1|PvdI(2)	CCF12775.1|surfactin_synthase_subunit_1	CCF12834.1|plipastatin_synthase_subunit_D	CCF12836.1|D-alanine--poly(phosphoribitol)_ligase,_subunit	AFK71345.1|amino_acid_adenylation_domain-containing	AFK71348.1|amino_acid_adenylation_domain-containing	CAQ59363.1|probable_polyketide_synthase/non_ribosomal	ABW17375.1|PsoA	ABW17376.1|PsoB	ABD65958.1|nonribosomal_peptide_synthetase	ACL81527.1|putative_nonribosomal_peptide_synthetase	AED90002.1|non-ribosomal_peptide_synthetase_ThaA	AED90003.1|non-ribosomal_peptide_synthetase_ThaB	AEH59099.1|amino_acid_adenylation_domain-containing	AEH59100.1|amino_acid_adenylation_domain-containing	AEU11003.1|NpnC	AEU11006.1|NpnB	EHI47128.1|non-ribosomal_peptide_synthetase	AEZ51516.1|PmxA	AEZ51520.1|PmxE	NP_389713.2|plipastatin_synthetase	NP_389714.1|plipastatin_synthetase	NP_389716.2|plipastatin_synthetase	NP_389715.1|plipastatin_synthetase	NP_746336.1|non-ribosomal_siderophore_peptide_synthetase	NP_746359.1|peptide_synthase	NP_746338.1|non-ribosomal_peptide_synthetase	NP_486684.1|peptide_synthetase	NP_486688.1|peptide_synthetase	NP_930751.1|hypothetical_protein	YP_608605.1|non-ribosomal_peptide_synthetase,_terminal	YP_608606.1|non_ribosomal_peptide_synthetase	YP_608778.1|peptide_synthase	YP_608779.1|pyoverdine_sidechain_peptide_synthetase	YP_608783.1|pyoverdine_sidechain_peptide_synthetase	YP_608780.1|pyoverdine_sidechain_peptide_synthetase	YP_882421.1|syringomycin_synthetase	YP_001076245.1|non-ribosomal_peptide_synthase	YP_001076246.1|non-ribosomal_peptide_synthase	YP_001076247.1|syringomycin_synthetase	YP_001314963.1|amino_acid_adenylation_domain-containing	YP_001314964.1|amino_acid_adenylation_domain-containing	YP_001421440.1|FenA	YP_001421439.1|FenB	YP_001818851.1|amino_acid_adenylation_domain-containing	YP_001865966.1|amino_acid_adenylation_domain-containing	YP_001866468.1|amino_acid_adenylation_domain-containing	YP_001866471.1|amino_acid_adenylation_domain-containing	YP_001866472.1|amino_acid_adenylation_domain-containing	YP_002440462.1|peptide_synthase	YP_002765284.1|non-ribosomal_peptide_synthetase	YP_002765285.1|non-ribosomal_peptide_synthetase	YP_002765286.1|non-ribosomal_peptide_synthetase	YP_003040309.1|syringomycin_synthetase-like_protein	YP_003040328.1|syringopeptin_synthetase_b	YP_003376043.1|probable_non-ribosomal_peptide_synthetase	YP_003376044.1|probable_non-ribosomal_peptide_synthetase	YP_003467867.1|putative_Phenylalanine_racemase	YP_003467869.1|putative_Ornithine_racemase	YP_003467868.1|Non-ribosomal_peptide_synthetase_(fragment)	YP_004022561.1|non-ribosomal_peptide_synthetase_module	YP_004022560.1|non-ribosomal_peptide_synthetase_module	YP_004156604.1|amino_acid_adenylation_domain-containing	YP_004156605.1|amino_acid_adenylation_domain-containing	YP_004818362.1|amino_acid_adenylation_protein	YP_005146572.1|non-ribosomal_peptide_synthase/amino_acid	YP_005146574.1|amino_acid_adenylation_enzyme/thioester	YP_005147348.1|amino_acid_adenylation_enzyme/thioester	ZP_01365762.1|hypothetical_protein	ZP_01365792.1|hypothetical_protein	ZP_01365763.1|hypothetical_protein	ZP_02327133.1|BmyB	EFQ80684.1|	ZP_07714158.1|conserved_hypothetical_protein	ZP_04114816.1|Peptide_synthetase	ZP_04114817.1|hypothetical_protein	ZP_06875170.1|surfactin_synthetase	ZP_06875171.1|surfactin_synthetase	ZP_09071507.1|bacillorin_synthetase_b	ZP_08622856.1|bacitracin_synthetase_1	ZP_08642576.1|putative_linear_gramicidin_synthase_subunit_C	ZP_08642589.1|putative_tyrocidine_synthase_2	ZP_10053432.1|amino_acid_adenylation_protein	ZP_09684638.1|amino_acid_adenylation_domain_protein	ZP_09684639.1|amino_acid_adenylation_domain_protein	ZP_10143604.1|non-ribosomal_peptide_synthetase_PvdD	ZP_10144354.1|non-ribosomal_peptide_synthetase_PvdI	ZP_09842368.1|non-ribosomal_peptide_synthetase	ZP_10041543.1|SrfAA	ZP_10041544.1|SrfAB	ZP_10043084.1|FenD	ZP_10043085.1|FenC	ZP_10043087.1|FenA	ZP_10043086.1|FenB-like_protein	ZP_09270968.1|putative_non-ribosomal_peptide_synthetase	ZP_06582851.1|nonribosomal_peptide_synthetase	ZP_06582852.1|nonribosomal_peptide_synthetase	ZP_06594040.1|peptide_synthase	ZP_06594042.1|peptide_synthase	ZP_06530415.1|CDA_peptide_synthetase_II	ZP_08782281.1|amino_acid_adenylation_domain_protein	ZP_08782292.1|amino_acid_adenylation_domain_protein	AAF99707.2|syringopeptin_synthetase	AAO72424.1|syringopeptin_synthetase_B	AAO72425.1|syringopeptin_synthetase_C	EHS38135.1|peptide_synthase	EHS38157.1|peptide_synthase	AAX31557.1|peptide_synthetase_1	AAX31558.1|peptide_synthetase_2	ABW17377.1|PsoC	ABD65957.1|nonribosomal_peptide_synthetase	ACJ60950.1|Veg8	ACJ60990.1|Teg7	ACI22672.1|bacillorin_synthetase_B	ACI22673.1|bacillorin_synthetase_C	AEA30273.1|peptide_synthetase	EHI44096.1|non-ribosomal_peptide_synthetase	NP_746337.1|non-ribosomal_peptide_synthetase	NP_792633.1|non-ribosomal_peptide_synthetase_SyfA	NP_792634.1|non-ribosomal_peptide_synthetase_SyfB	NP_930355.1|hypothetical_protein	NP_930362.1|hypothetical_protein	YP_322129.1|amino_acid_adenylation	YP_322131.1|non-ribosomal_peptide_synthase	YP_001267014.1|amino_acid_adenylation_domain-containing	YP_001267016.1|amino_acid_adenylation_domain-containing	YP_001348218.1|peptide_synthase	YP_001348219.1|peptide_synthase	YP_001565767.1|amino_acid_adenylation_domain-containing	YP_001565768.1|amino_acid_adenylation_domain-containing	YP_001642560.1|amino_acid_adenylation_domain-containing	YP_001642561.1|amino_acid_adenylation_domain-containing	YP_002373167.1|amino_acid_adenylation_domain_protein	YP_002506691.1|amino_acid_adenylation_domain_protein	YP_002772269.1|tyrocidine_synthetase_II	YP_002772270.1|tyrocidine_synthetase_III	YP_002908614.1|PvdI	YP_003074250.1|non-ribosomal_polypeptide_synthetase	YP_003375559.1|probable_non-ribosomal_peptide_synthetase	YP_003375561.1|probable_non-ribosomal_peptide_synthetase	YP_003466710.1|putative_Ornithine_racemase	YP_003682202.1|amino_acid_adenylation_protein	YP_003682204.1|amino_acid_adenylation_protein	YP_003712262.1|non_ribosomal_peptide_synthetase	YP_003946848.1|bacillorin_synthetase_b	YP_003946863.1|non-ribosomal_peptide_synthase,_pvdj(2)	YP_003975931.1|surfactin_synthetase	YP_003975932.1|surfactin_synthetase	YP_004022375.1|non-ribosomal_peptide_synthetase_module	YP_004022385.1|non-ribosomal_peptide_synthetase_module	YP_004022432.1|non-ribosomal_peptide_synthetase_module	YP_004029595.1|Non-ribosomal_peptide_synthetase_modules	YP_004029596.1|Non-ribosomal_peptide_synthetase_modules	YP_004029597.1|Non-ribosomal_peptide_synthetase_modules	YP_004029723.1|Non-ribosomal_peptide_synthetase_modules	YP_004349638.1|Linear_gramicidin_synthetase_subunit_D	YP_004349647.1|PvdI	YP_004815009.1|amino_acid_adenylation_protein	YP_004815010.1|amino_acid_adenylation_protein	YP_005370175.1|non-ribosomal_peptide_synthetase/polyketide	YP_005370176.1|long-chain-fatty-acid--CoA_ligase	YP_006249266.1|NRPS_protein	YP_006249267.1|NRPS_protein	ZP_03595849.1|plipastatin_synthetase	ZP_03595850.1|plipastatin_synthetase	ZP_03054591.1|bacitracin_synthetase_1_(BA1)	ZP_03054623.1|bacitracin_synthetase_1_(BA1)	ZP_05217205.1|linear_gramicidin_synthetase_subunit_B	ZP_03795572.1|non-ribosomal_peptide_synthase	ZP_03795598.1|non-ribosomal_peptide_synthetase	ZP_04273488.1|Peptide_synthetase	ZP_04273489.1|hypothetical_protein	ZP_04171785.1|Peptide_synthetase	ZP_04171786.1|hypothetical_protein	ZP_04120462.1|Peptide_synthetase	ZP_04120463.1|hypothetical_protein	ZP_04072875.1|lichenysin_synthetase_A	ZP_04072890.1|lichenysin_synthetase_B	ZP_09359453.1|amino_acid_adenylation_domain-containing	ZP_09359470.1|amino_acid_adenylation_domain-containing	ZP_08155118.1|hypothetical_protein	ZP_08155120.1|non-ribosomal_peptide_synthetase	ZP_08155119.1|exopolyphosphatase	ZP_10003702.1|non-ribosomal_peptide_synthetase	ZP_10043055.1|BmyC	ZP_10043056.1|BmyB	ZP_08767211.1|putative_non-ribosomal_peptide_synthetase	ZP_09277046.1|putative_non-ribosomal_peptide_synthetase	ZP_09277047.1|putative_non-ribosomal_peptide_synthetase	ZP_06530416.1|CDA_peptide_synthetase_I	ZP_07004513.1|pyoverdine_chromophore_precursor_synthetase	AAX16295.1|PvdD	AAX16296.1|PvdJ	AAX16325.1|PvdD(3)	AAX16327.1|PvdI(3)	AFM18252.1|non-ribosomal_peptide_synthase/amino_acid	CCD33135.1|non-ribosomal_peptide_synthetase_A	CCD33136.1|non-ribosomal_peptide_synthetase_B	YP_261190.1|peptide_synthase	YP_111640.1|non-ribosomal_peptide_synthetase	YP_347943.1|amino_acid_adenylation	YP_412518.1|amino_acid_adenylation	YP_001348189.1|peptide_synthase	YP_001419995.1|SrfAA	YP_001419996.1|SrfAB	YP_001866470.1|amino_acid_adenylation_domain-containing	YP_001982344.1|peptide_synthase	YP_002772374.1|putative_linear_pentadecapeptide_gramicidin	YP_003274792.1|amino_acid_adenylation_domain_protein	YP_003953766.1|bacitracin_synthetase_1	YP_003953768.1|n-(5-amino-5-carboxypentanoyl)-l-cysteinyl-d-	YP_003954451.1|grsb-like_gramicidin_s_synthetase_2	YP_004203765.1|plipastatin_synthetase	YP_004227725.1|amino_acid_adenylation_domain-containing	YP_004487476.1|amino_acid_adenylation_domain-containing	YP_004487477.1|amino_acid_adenylation_domain-containing	YP_004668378.1|non-ribosomal_peptide_synthetase/polyketide	YP_005266229.1|non-ribosomal_peptide_synthetase	YP_005266230.1|putative_non-ribosomal_peptide_synthetase	YP_005283952.1|putative_non-ribosomal_peptide_synthetase	YP_005313857.1|FusA_protein	YP_005343770.1|syringomycin_synthetase	YP_005549605.1|iturin_A_synthetase_B	YP_005549607.1|iturin_A_synthetase_C	YP_005981638.1|peptide_synthase	YP_006190135.1|fusaricidin_synthetase	YP_006190137.1|tyrocidine_synthase_3	YP_006231791.1|plipastatin_synthetase	YP_006336674.1|Non-ribosomal_peptide_synthetase	ZP_04321076.1|Glutamate_racemase	ZP_04321077.1|Ornithine_racemase	ZP_04256875.1|Peptide_synthetase	ZP_04256876.1|hypothetical_protein	ZP_04242462.1|Peptide_synthetase	ZP_04242463.1|hypothetical_protein	ZP_04215341.1|Nonribosomal_peptide_synthetase_C	ZP_04094243.1|Peptide_synthetase	ZP_04094244.1|hypothetical_protein	ZP_04085219.1|lichenysin_synthetase_A	ZP_04085235.1|lichenysin_synthetase_B	ZP_08642588.1|putative_tyrocidine_synthase_3	ZP_09411638.1|peptide_synthetase_NRP	ZP_09411639.1|non-ribosomal_peptide_synthetase	ZP_09550503.1|amino_acid_adenylation_domain_protein	ZP_09864062.1|non-ribosomal_peptide_synthase/amino_acid	ZP_09864063.1|non-ribosomal_peptide_synthase/amino_acid	AAM47272.1|peptide_synthetase_ScpsA	NP_929905.1|hypothetical_protein	NP_929905.1|hypothetical_protein	YP_235693.1|amino_acid_adenylation	ZP_07252142.1|peptide_synthase	ZP_06481783.1|peptide_synthase	ZP_07261520.1|peptide_synthase	EGH87412.1|peptide_synthase	ZP_04586199.1|peptide_synthase	ZP_07257248.1|peptide_synthase	EGH93271.1|peptide_synthase	EGH68292.1|peptide_synthase	YP_349668.1|peptide_synthase	ZP_10172424.1|non-ribosomal_peptide_synthetase_PvdL	EIK60218.1|non-ribosomal_peptide_synthetase_PvdL	YP_006325133.1|non-ribosomal_peptide_synthetase_PvdL	ZP_10142016.1|non-ribosomal_peptide_synthetase_PvdL	YP_002873922.1|peptide_synthase	YP_261281.1|peptide_synthase	YP_005207169.1|protein_PvdL	YP_004352877.1|peptide_synthase	EIK65111.1|non-ribosomal_peptide_synthetase_PvdL	GAA18014.1|hypothetical_protein	EGM17328.1|peptide_synthase	EGM17068.1|peptide_synthase	ZP_09056573.1|hypothetical_protein	AAF40219.4|pyoverdine_synthetase_A	YP_607462.1|peptide_synthase	YP_001266964.1|peptide_synthase	AFK71285.1|peptide_synthase	YP_004703057.1|peptide_synthase	YP_001670035.1|peptide_synthase	ZP_04934183.1|PvdL	YP_001188357.1|amino_acid_adenylation_domain-containing	YP_004379574.1|amino_acid_adenylation_domain-containing	ZP_08141356.1|peptide_synthase	YP_001544860.1|amino_acid_adenylation_domain-containing	ZP_04953178.1|siderophore_malleobactin_non-ribosomal_peptide	YP_632585.1|non-ribosomal_peptide_synthase	YP_003810748.1|Non-ribosomal_peptide_synthetase_modules_and	AAB60198.1|pyoverdine_synthetase_D	EHS34664.1|protein_PvdJ	ZP_04934154.1|pyoverdine_synthetase_D	YP_005207253.1|protein_PvdJ1	YP_632769.1|non-ribosomal_peptide_synthase	YP_003797399.1|putative_multi-domain_non-ribosomal_peptide	EHS33113.1|protein_PvdJ	ZP_09056543.1|hypothetical_protein	ZP_01046909.1|probable_non-ribosomal_peptide_synthetase	ZP_09423616.1|putative_Non-ribosomal_peptide_synthase:Amino	CAQ77059.2|cyanopeptolin_synthetase	CAQ77057.1|cyanopeptolin_synthetase	CAQ77045.1|cyanopeptolin_synthetase	CAQ77047.1|cyanopeptolin_synthetase	CAQ77055.1|cyanopeptolin_synthetase	YP_001670312.1|amino_acid_adenylation_domain-containing	YP_004703340.1|amino_acid_adenylation_domain-containing	YP_001417683.1|amino_acid_adenylation_domain-containing	EIJ47607.1|hypothetical_protein	ZP_05641712.1|amino_acid_adenylation	ZP_07235028.1|pyoverdine_sidechain_peptide_synthetase_II,	ZP_07265647.1|non-ribosomal_peptide_synthase:amino_acid	YP_004703338.1|amino_acid_adenylation_domain-containing	YP_003978632.1|linear_gramicidin_synthetase_subunit_C	AAX16297.1|PvdI	YP_002945625.1|amino_acid_adenylation_domain_protein	ZP_01728834.1|Peptide_synthetase	ZP_10025514.1|amino_acid_adenylation_protein	ZP_10032686.1|non-ribosomal_peptide_synthase/amino_acid	YP_005043966.1|amino_acid_adenylation_protein	ZP_10252174.1|amino_acid_adenylation_domain-containing	YP_001887826.1|amino_acid_adenylation_domain_protein	YP_554772.1|non-ribosomal_peptide_synthase	YP_004487475.1|amino_acid_adenylation_domain-containing	YP_003775750.1|non-ribosomal_peptide_synthetase	ZP_08781732.1|amino_acid_adenylation_domain_protein	YP_001188356.1|amino_acid_adenylation_domain-containing	YP_001860208.1|amino_acid_adenylation_domain-containing	YP_004752946.1|Non-ribosomal_peptide_synthetase_module	ZP_10150427.1|peptide_synthase	YP_621040.1|amino_acid_adenylation	YP_333482.1|putative_siderophore_related_no-ribosomal	YP_001618907.1|non-ribosomal_peptide_synthetase	YP_001579783.1|amino_acid_adenylation_domain-containing	ZP_03453184.1|siderophore_malleobactin_non-ribosomal_peptide	YP_108378.1|putative_siderophore_related_no-ribosomal	ZP_05587422.1|peptide_synthetase-like_protein	YP_442939.1|peptide_synthetase-like_protein	YP_001764910.1|amino_acid_adenylation_domain-containing	ZP_04143420.1|hypothetical_protein	YP_006274758.1|siderophore_malleobactin_non-ribosomal_peptide	YP_001066207.1|putative_siderophore_non-ribosomal_peptide	EIF76930.1|siderophore_malleobactin_non-ribosomal_peptide	ZP_04886431.1|siderophore_malleobactin_non-ribosomal_peptide	EIF67855.1|siderophore_malleobactin_non-ribosomal_peptide	YP_001058962.1|putative_siderophore_non-ribosomal_peptide	YP_369025.1|non-ribosomal_peptide_synthase	YP_001026290.1|putative_non-ribosomal_peptide_synthetase	YP_992951.1|putative_non-ribosomal_peptide_synthetase	YP_001119427.1|amino_acid_adenylation_domain-containing	YP_006332559.1|Non-ribosomal_peptide_synthetase_modules,	CCE53420.1|Non-ribosomal_peptide_synthetase_modules	EIF65469.1|siderophore_malleobactin_non-ribosomal_peptide	YP_002896671.1|linear_gramicidin_synthetase_subunit_D	YP_002230822.1|ornibactin_biosynthesis_non-ribosomal_peptide	ZP_04069420.1|hypothetical_protein	ZP_03585918.1|linear_gramicidin_synthetase_subunit_D	ZP_03570970.1|linear_gramicidin_synthetase_subunit_D	ZP_03795629.1|linear_gramicidin_synthetase_subunit_D	YP_773429.1|amino_acid_adenylation_domain-containing	ZP_01632190.1|probable_non-ribosomal_peptide_synthetase	YP_001808261.1|amino_acid_adenylation_domain-containing	YP_004236112.1|amino_acid_adenylation_domain-containing	YP_972051.1|amino_acid_adenylation_domain-containing	ABY71213.1|peptide_synthetase	ZP_10239277.1|phenylalanine_racemase	YP_003946635.1|phenylalanine_racemase	YP_005959826.1|bacitracin_synthetase_3	ZP_09077210.1|peptide_synthetase_3	YP_003810749.1|Non-ribosomal_peptide_synthetase_modules_and	YP_003266190.1|amino_acid_adenylation_domain_protein	YP_005077521.1|peptide_synthetase_3	AAU34203.1|mannopeptimycin_peptide_synthetase_MppB	YP_004668213.1|non-ribosomal_peptide_synthase	ZP_04321095.1|Phenylalanine_racemase	ZP_09183012.1|amino_acid_adenylation_protein	ZP_04297996.1|hypothetical_protein	YP_001818855.1|amino_acid_adenylation_domain-containing	ZP_09077323.1|fusaricidin_synthetase	ZP_06886298.1|amino_acid_adenylation_domain_protein	ZP_09073770.1|iturin_A_synthetase_C	ADU90672.1|putative_non-ribosomal_peptide_synthase	AAM47273.1|peptide_synthetase_ScpsB	YP_003870729.1|Gramicidin_S_synthetase_I	ZP_01047025.1|probable_non-ribosomal_peptide_synthetase	YP_005532790.1|non-ribosomal_peptide_synthetase	YP_003766935.1|non-ribosomal_peptide_synthetase	ZP_09202843.1|amino_acid_adenylation_domain_protein	ZP_04387613.1|amino_acid_adenylation_domain_protein	YP_005047149.1|non-ribosomal_peptide_synthase/amino_acid	ZP_10006074.1|non-ribosomal_peptide_synthetase	YP_001239686.1|non-ribosomal_peptide_synthase	EIJ47604.1|hypothetical_protein	AAG02349.1|peptide_synthetase_NRPS11-10	CCI16559.1|Similar_to_Q9RAH4_(fragment)	CCH94319.1|McnC_protein	ZP_01629952.1|Amino_acid_adenylation_protein	ACZ55944.1|non-ribosomal_peptide_synthetase	CCH91205.1|AnaC_protein	YP_001617472.1|NRPS/PKS_hybrid	YP_003334585.1|amino_acid_adenylation_domain_protein	YP_004349031.1|Arthrofactin_synthetase/syringopeptin_synthetase	YP_002908545.1|Arthrofactin_synthetase/syringopeptin_synthetase	YP_236792.1|amino_acid_adenylation	YP_005369901.1|long-chain-fatty-acid--CoA_ligase	YP_004750911.1|amino_acid_adenylation	YP_005368344.1|long-chain-fatty-acid--CoA_ligase	YP_003375278.1|probable_non-ribosomal_peptide_synthetase	YP_003041849.1|Similar_to_proteins_involved_in_antibiotic	ZP_07255737.1|non-ribosomal_peptide_synthetase_SyfB	YP_002648141.1|Non-ribosomal_peptide_synthetase	YP_003531875.1|putative_non-ribosomal_peptide_synthase	YP_003539492.1|non-ribosomal_peptide_synthetase	YP_004979446.1|hypothetical_protein	YP_003041897.1|syringopeptin_synthetase_C	YP_001063288.1|syringomycin_synthetase	NP_930489.1|hypothetical_protein	YP_005002415.1|non-ribosomal_peptide_synthase/amino_acid	YP_005002415.1|non-ribosomal_peptide_synthase/amino_acid	YP_005041591.1|amino_acid_adenylation_domain-containing	ZP_01764939.1|non-ribosomal_peptide_synthase	YP_005820141.1|Non-ribosomal_peptide_synthetase	ZP_10028365.1|hypothetical_protein	YP_004349596.1|syringopeptin_synthetase	NP_794446.1|non-ribosomal_peptide_synthetase,_terminal	YP_631961.1|non-ribosomal_peptide_synthetase/polyketide	YP_631961.1|non-ribosomal_peptide_synthetase/polyketide	YP_003265814.1|amino_acid_adenylation_domain_protein	CCI16557.1|Similar_to_Q84BC7	ZP_07262801.1|amino_acid_adenylation	YP_001869919.1|amino_acid_adenylation_domain-containing	CCA80965.1|putative_polyketide/nonribosomal_protein	ZP_09550501.1|amino_acid_adenylation_domain_protein	ZP_09840729.1|non-ribosomal_peptide_synthetase	ZP_09840729.1|non-ribosomal_peptide_synthetase	YP_005266187.1|non-ribosomal_peptide_synthetase	YP_005266187.1|non-ribosomal_peptide_synthetase	CCA87444.1|glutamate_racemase	CBJ39787.1|putative_polyketide/nonribosomal_protein	YP_001661015.1|McnC_protein	YP_003747371.1|glutamate_racemase	CAO90637.1|	AAZ03552.1|McnC	CCI07343.1|McnC_protein	ZP_09310627.1|non-ribosomal_peptide_synthetase	CCI20779.1|Nonribosomal_peptide_synthetase_C	CAM56770.1|	ZP_08287828.1|non-ribosomal_peptide_synthetase	ADK54910.1|non-ribosomal_peptide_synthase	ABW84365.1|OciB	YP_002261123.1|polyketide/nonribosomal_protein_synthase	YP_005313942.1|tyrocidine_synthetase_3	YP_006190882.1|tyrocidine_synthetase_3	AEG64697.1|LpmC	YP_001849164.1|non-ribosomal_peptide_synthetase	ZP_07265573.1|amino_acid_adenylation	YP_003468264.1|Non-ribosomal_peptide_synthetase_(fragment)	YP_005369571.1|long-chain-fatty-acid--CoA_ligase	ADU90676.1|putative_non-ribosomal_peptide_synthase	YP_004642995.1|Tyrocidine_synthetase_3	YP_005370426.1|long-chain-fatty-acid--CoA_ligase	YP_632257.1|non-ribosomal_peptide_synthetase	YP_004668676.1|non-ribosomal_peptide_synthetase	ZP_09863100.1|amino_acid_adenylation_enzyme/thioester	ZP_09900286.1|non-ribosomal_peptide_synthetase	YP_121249.1|putative_non-ribosomal_peptide_synthetase	EHI41627.1|non-ribosomal_peptide_synthetase	AAL57600.1|peptide_synthetase_XpsB	YP_005368050.1|long-chain-fatty-acid--CoA_ligase	YP_002780511.1|putative_non-ribosomal_peptide_synthetase	YP_006242543.1|NRPS_protein	YP_632180.1|non-ribosomal_peptide_synthetase	ZP_06575792.1|pstC	ZP_01768847.1|ABC-type_dipeptide/oligopeptide/nickel_transport	YP_005801934.1|putative_non-ribosomal_peptide_synthase	YP_003950775.1|bacitracin_synthetase_1	CAG29032.1|nonribosomal_peptide_synthetase_(modules_3_to	YP_629859.1|non-ribosomal_peptide_synthetase	YP_003101337.1|cyclic_nucleotide-binding_protein	YP_004668593.1|non-ribosomal_peptide_synthetase	ZP_04900026.1|non-ribosomal_peptide_synthetase	CCH96822.1|Tyrocidine_synthase_3_(Includes:_ATP-dependent	YP_005371791.1|long-chain-fatty-acid--CoA_ligase	YP_003749126.1|polyketide/nonribosomal_protein_synthase	YP_005313259.1|tyrocidine_synthase_3	ZP_10073263.1|amino_acid_adenylation_protein	YP_001025738.1|putative_peptide_synthetase	ZP_00439305.2|linear_gramicidin_synthetase_subunit_D	YP_106216.1|putative_peptide_synthetase	EHI45610.1|non-ribosomal_peptide_synthetase	ZP_04130612.1|hypothetical_protein	ZP_04105675.1|hypothetical_protein	ZP_04072087.1|hypothetical_protein	YP_005464700.1|putative_NRPS	ZP_09882093.1|amino_acid_adenylation_domain_protein	YP_001539321.1|amino_acid_adenylation_domain-containing	YP_004353675.1|peptide_synthase	EIK65483.1|non-ribosomal_peptide_synthetase,_putative	YP_003721147.1|amino_acid_adenylation_domain-containing	YP_003203157.1|amino_acid_adenylation_domain_protein	ZP_07260084.1|non-ribosomal_peptide_synthetase_SyfA	EHI46289.1|non-ribosomal_peptide_synthetase	ZP_03829072.1|non-ribosomal_peptide_synthetase	EHI46141.1|non-ribosomal_peptide_synthetase	YP_002783350.1|putative_non-ribosomal_peptide_synthetase	EHB49688.1|amino_acid_adenylation_domain_protein	YP_004495305.1|Non-ribosomal_peptide_synthetase	YP_706038.1|non-ribosomal_peptide_synthetase	YP_001851387.1|non-ribosomal_peptide_synthetase	YP_002872795.1|putative_non-ribosomal_peptide_synthetase	ZP_03394827.1|non-ribosomal_peptide_synthetase,_terminal	ZP_07231604.1|non-ribosomal_peptide_synthetase,_terminal	ZP_07254920.1|non-ribosomal_peptide_synthetase,_terminal	NP_794272.1|non-ribosomal_peptide_synthetase,_terminal	YP_004805420.1|amino_acid_adenylation_domain-containing	YP_004922294.1|amino_acid_adenylation_protein	YP_002506694.1|amino_acid_adenylation_domain_protein	ZP_04893474.1|non-ribosomal_peptide_synthase	YP_001546733.1|amino_acid_adenylation_domain-containing	ZP_08767229.1|putative_non-ribosomal_peptide_synthetase	ZP_08152905.1|putative_non-ribosomal_peptide_synthetase	ZP_09075091.1|iturin_a_synthetase_a	YP_004663150.1|non-ribosomal_peptide_synthetase	ZP_08234020.1|amino_acid_adenylation_domain_protein	YP_002257478.1|polyketide_synthase/non_ribosomal_peptide	CAQ59364.1|polyketide_synthase/non_ribosomal_peptide	ZP_10150428.1|non-ribosomal_peptide_synthetase	NP_960354.1|hypothetical_protein	YP_005264683.1|putative_non-ribosomal_peptide_synthetase	YP_001821962.1|putative_NRPS	YP_005676882.1|putative_non-ribosomal_peptide_synthase	YP_119328.1|putative_non-ribosomal_peptide_synthetase	NP_768748.1|peptide_synthetase	YP_003810755.1|Non-ribosomal_peptide_synthetase_modules_and	YP_004668981.1|amino_acid_adenylation_domain-containing	YP_002766508.1|non-ribosomal_peptide_synthetase	ZP_08765581.1|putative_non-ribosomal_peptide_synthetase	YP_882241.1|linear_gramicidin_synthetase_subunit_D	ZP_04387226.1|amino_acid_adenylation_domain_protein	ZP_08506490.1|Putative_polyketide/nonribosomal_protein	YP_001059040.1|putative_syringomycin_synthetase	YP_002896754.1|non-ribosomal_peptide_synthase	YP_333556.1|hypothetical_protein	ZP_01764460.1|non-ribosomal_peptide_synthase	ZP_04965066.1|putative_syringomycin_synthetase	YP_001066290.1|putative_syringomycin_synthetase	ZP_03453327.1|putative_syringomycin_synthetase	EIF76861.1|hypothetical_protein	YP_108312.1|putative_non-ribosomal_antibiotic-related	ZP_03793038.1|putative_syringomycin_synthetase	YP_006274690.1|hypothetical_protein	ZP_04895349.1|putative_syringomycin_synthetase	EIF81204.1|hypothetical_protein	ZP_02164246.1|non-ribosomal_peptide_synthetase	ZP_09837074.1|non-ribosomal_peptide_synthetase	ZP_08717336.1|linear_gramicidin_synthetase_subunit_D	CCF15397.1|tyrocidine_synthase_3	ADU90660.1|putative_syringomycin_synthetase	YP_119006.1|putative_non-ribosomal_peptide_synthetase	YP_005343575.1|linear_gramicidin_synthetase_subunit_D	EIF65821.1|hypothetical_protein	YP_004406681.1|amino_acid_adenylation	YP_006306497.1|linear_gramicidin_synthetase_subunit_D	YP_005348584.1|linear_gramicidin_synthetase_subunit_D	YP_005338417.1|linear_gramicidin_synthetase_subunit_D	ZP_08787158.1|non-ribosomal_peptide_synthetase	ZP_09800446.1|putative_non-ribosomal_peptide_synthetase	YP_004360255.1|putative_syringomycin_synthetase	ZP_06968198.1|amino_acid_adenylation_domain_protein	EIF72578.1|Peptide_synthetase	ZP_02494491.1|syringomycin_synthetase	EIF67931.1|hypothetical_protein	EIF75506.1|Peptide_synthetase	EIF57347.1|Peptide_synthetase	YP_004022223.1|non-ribosomal_peptide_synthetase_module	YP_005283969.1|putative_non-ribosomal_peptide_synthetase	ZP_08781731.1|amino_acid_adenylation_domain_protein	ZP_02510581.1|syringomycin_synthetase	ZP_01132445.1|probable_peptide_synthetase_protein	ZP_09270969.1|putative_non-ribosomal_peptide_synthetase	ZP_09217016.1|putative_non-ribosomal_peptide_synthetase	ZP_06575791.1|amino_acid_adenylation	YP_001105238.1|putative_non-ribosomal_peptide_synthetase	YP_884439.1|amino_acid_adenylation	YP_004330380.1|amino_acid_adenylation_domain-containing	ZP_09680854.1|amino_acid_adenylation_domain_protein	YP_002782005.1|non-ribosomal_peptide_synthetase	ZP_08154551.1|exopolyphosphatase	ZP_10007378.1|non-ribosomal_peptide_synthetase	YP_004005564.1|non-ribosomal_peptide_synthetase	ZP_09467732.1|Long-chain-fatty-acid--CoA_ligase	YP_704659.1|non-ribosomal_peptide_synthetase	ZP_04387870.1|amino_acid_adenylation_domain_protein	YP_002764425.1|non-ribosomal_peptide_synthetase	YP_002782081.1|putative_non-ribosomal_peptide_synthetase	YP_004005616.1|non-ribosomal_peptide_synthetase	ZP_09308968.1|non-ribosomal_peptide_synthetase	ZP_08154490.1|non-ribosomal_peptide_synthetase	YP_005349031.1|linear_gramicidin_synthetase_subunit_D	YP_005338665.1|linear_gramicidin_synthetase_subunit_D	YP_006306791.1|linear_gramicidin_synthetase_subunit_D	ZP_05224563.1|linear_gramicidin_synthetase_subunit_D	YP_005343819.1|linear_gramicidin_synthetase_subunit_D	ZP_09842607.1|non-ribosomal_peptide_synthetase	ZP_10013316.1|non-ribosomal_peptide_synthase/amino_acid	YP_003133918.1|non-ribosomal_peptide_synthase/amino_acid	ZP_09959885.1|peptide_synthetase	YP_004978794.1|putative_non-ribosomal_peptide_synthetase	YP_004806624.1|amino_acid_adenylation_domain-containing	ZP_01547648.1|putative_non-ribosomal_peptide_synthetase	ADM87287.1|CchlH	YP_001828228.1|putative_NRPS	ZP_08240444.1|amino_acid_adenylation_domain_protein	ZP_07292125.1|non-ribosomal_peptide_synthetase	YP_004801109.1|amino_acid_adenylation_domain-containing	CAJ88262.1|putative_peptide_synthetase	AET98906.1|putative_non-ribosomal_peptide_synthetase	EHN78004.1|peptide_synthetase	ZP_09747311.1|non-ribosomal_peptide_synthase/amino_acid	YP_004642996.1|fusaricidin_synthetase	YP_003100500.1|amino_acid_adenylation_domain_protein	EIM43700.1|non-ribosomal_peptide_synthetase	ZP_09311713.1|non-ribosomal_peptide_synthetase	CAJ34374.1|NRPS_protein	YP_006247070.1|NRPS_protein	YP_004921292.1|amino_acid_adenylation_protein	ZP_09844127.1|non-ribosomal_peptide_synthetase	YP_888016.1|linear_gramicidin_synthetase_subunit_C	YP_001850824.1|non-ribosomal_peptide_synthetase	ZP_05224816.1|linear_gramicidin_synthetase_subunit_D	EHM17731.1|peptide_synthetase_NRP	ZP_09410778.1|peptide_synthetase_NRP	EIC69612.1|peptide_synthetase_NRP	EIC67638.1|peptide_synthetase_NRP	YP_001704047.1|peptide_synthetase_NRP	ZP_09269991.1|putative_non-ribosomal_peptide_synthetase	YP_005612577.1|hypothetical_protein	YP_003073479.1|nonribosomal_peptide_synthetase	YP_003882524.1|Nonribosomal_peptide_synthetase	CAQ36554.1|probable_ribosomal_peptide_synthetase_(partial	AAU34202.1|mannopeptimycin_peptide_synthetase_MppA	ZP_08431334.1|amino_acid_adenylation_domain_protein	YP_004514387.1|amino_acid_adenylation_domain-containing	ZP_01046910.1|probable_peptide_synthetase	YP_004206307.1|surfactin_synthetase	ZP_08432145.1|amino_acid_adenylation_domain_protein	YP_005419645.1|surfactin_biosynthesis	EHM06429.1|SrfAA	ACY06285.1|non-ribosomal_peptide_synthetase	YP_001237244.1|hypothetical_protein	ZP_03590009.1|surfactin_synthetase	ZP_08003064.1|hypothetical_protein	YP_347997.1|amino_acid_adenylation	ZP_10237911.1|surfactin_synthetase	CAA51223.1|surfactin_synthetase	YP_004978799.1|amino_acid_adenylation	ZP_09473135.1|putative_Non-ribosomal_peptide_synthase,_Amino	YP_003978633.1|syringomycin_synthetase	EIF03530.1|peptide_synthetase	ZP_08740353.1|peptide_synthetase	YP_004379575.1|amino_acid_adenylation_domain-containing	ZP_08512280.1|putative_bacitracin_synthetase_1	ZP_09074763.1|bacitracin_synthetase_1	ZP_04261629.1|hypothetical_protein	YP_001644646.1|amino_acid_adenylation_domain-containing	ZP_09464530.1|amino_acid_adenylation_domain-containing	NP_930752.1|hypothetical_protein	ZP_06305385.1|Non-ribosomal_peptide_synthase	YP_003375560.1|probable_non-ribosomal_peptide_synthetase	AFJ14794.1|PlpE	YP_003870551.1|bacitracin_synthetase_1	YP_003946848.1|bacillorin_synthetase_b	YP_005960016.1|non-ribosomal_peptide_synthetase_FusAA	YP_005960016.1|non-ribosomal_peptide_synthetase_FusAA	ZP_10242651.1|fusaricidin_synthetase_FusA	YP_004007107.1|non-ribosomal_peptide_synthetase	ZP_08156449.1|exopolyphosphatase	YP_005057340.1|amino_acid_adenylation_protein	ZP_10000958.1|non-ribosomal_peptide_synthetase	YP_003868523.1|bacitracin_synthetase_3	YP_003944314.1|fusaricidin_synthetase	ABQ96384.2|fusaricidin_synthetase	EIM48757.1|non-ribosomal_peptide_synthetase	YP_006191376.1|fusaricidin_synthetase	ZP_04081924.1|Phenylalanine_racemase	ZP_04387369.1|amino_acid_adenylation_domain_protein	ZP_04112488.1|Phenylalanine_racemase	YP_002766570.1|non-ribosomal_peptide_synthetase	ZP_02885791.1|amino_acid_adenylation_domain_protein	YP_003712913.1|Non-ribosomal_peptide_synthase	YP_004643464.1|Phenylalanine_racemase	ZP_06847199.1|linear_gramicidin_synthetase_subunit_D	YP_002766836.1|non-ribosomal_peptide_synthetase	ZP_09798516.1|putative_non-ribosomal_peptide_synthetase	ZP_08206755.1|amino_acid_adenylation_domain-containing	ZP_08204860.1|amino_acid_adenylation_domain-containing	AET25251.1|putative_nonribosomal_peptide_synthetase	YP_004008910.1|non-ribosomal_peptide_synthetase	ZP_09771551.1|fusaricidin_synthetase	ZP_08156872.1|non-ribosomal_peptide_synthetase	ZP_09982582.1|linear_gramicidin_synthetase_subunit_D	ZP_10006161.1|non-ribosomal_peptide_synthetase	YP_004502679.1|amino_acid_adenylation_domain-containing	EIM45828.1|non-ribosomal_peptide_synthetase	ZP_09215576.1|putative_non-ribosomal_peptide_synthetase	ZP_04088042.1|Amino_acid_adenylation_domain_protein	YP_700226.1|non-ribosomal_peptide_synthetase	YP_005555395.1|surfactin_synthetase_subunit_2	YP_004875902.1|surfactin_synthethase_subunit_2_SrfAB	YP_003948896.1|gramicidin_s_synthetase_ii	ZP_09978574.1|linear_gramicidin_synthetase_subunit_D	CAD92849.1|nonribosomal_peptide_synthetase	YP_002772373.1|linear_pentadecapeptide_gramicidin_synthetase	YP_002772738.1|putative_non-ribosomal_peptide_synthetase	YP_002774676.1|putative_non-ribosomal_peptide_synthetase	ZP_08642587.1|putative_tyrocidine_synthase_3	ZP_04261625.1|lichenysin_synthetase_A	YP_001644642.1|amino_acid_adenylation_domain-containing	YP_003920535.1|fengycin_synthetase_D	YP_005545795.1|nonribosomal_fengycin_synthesis	YP_005541229.1|nonribosomal_fengycin_synthesis;_COG1020;	EIM08925.1|plipastatin_synthetase	ZP_08640912.1|putative_tyrocidine_synthase_3	CCF15463.1|plipastatin_synthase_subunit_A	YP_006328884.1|non-ribosomal_peptide_synthase	EIM09789.1|surfactin_synthetase	ZP_10239654.1|lichenysin_synthetase_A	YP_006190596.1|tyrocidine_synthetase_3	YP_004643456.1|Gramicidin_S_synthetase_2	YP_005676884.1|putative_non-ribosomal_peptide_synthase	ZP_08641565.1|putative_gramicidin_S_synthase	CCF12997.1|amino_acid_adenylation_domain_protein	YP_004971717.1|amino_acid_adenylation_enzyme/thioester	ZP_09080382.1|bacitracin_synthetase_1	YP_006190594.1|fusaricidin_synthetase	YP_004642991.1|FusA	ZP_09465271.1|amino_acid_adenylation_domain-containing	YP_005313938.1|FusA_protein	YP_005147926.1|amino_acid_adenylation_enzyme/thioester	ZP_09078736.1|FusA	ZP_07387018.1|amino_acid_adenylation_domain_protein	EIM09949.1|plipastatin_synthetase	ZP_09679185.1|bacitracin_synthetase_3	ZP_08431868.1|non-ribosomal_peptide_synthase_domain	YP_002381149.1|amino_acid_adenylation_domain_protein	YP_003899890.1|amino_acid_adenylation_domain-containing	ZP_03234038.1|non-ribosomal_peptide_synthase	EIC70533.1|non-ribosomal_peptide_synthetase_PstA	YP_005002698.1|non-ribosomal_peptide_synthase/amino_acid	YP_006304817.1|non-ribosomal_peptide_synthetase	YP_005341816.1|non-ribosomal_peptide_synthetase	ZP_08718339.1|non-ribosomal_peptide_synthetase	ZP_05224709.1|non-ribosomal_peptide_synthetase	YP_005346966.1|non-ribosomal_peptide_synthetase	YP_005336670.1|non-ribosomal_peptide_synthetase	ZP_08717539.1|syringomycin_synthetase	ZP_08154132.1|non-ribosomal_peptide_synthetase	YP_004007415.1|non-ribosomal_peptide_synthetase	ZP_09796031.1|putative_non-ribosomal_peptide_synthetase	YP_003766244.1|non-ribosomal_peptide_synthase	YP_005532080.1|non-ribosomal_peptide_synthase	ZP_08509595.1|putative_linear_gramicidin_synthetase_LgrD	ZP_08003062.1|LchAB_protein	ZP_08510325.1|putative_bacitracin_synthetase_1	YP_702360.1|non-ribosomal_peptide_synthetase	ZP_09465285.1|AMP-binding_protein_domain-containing_protein	ZP_09842624.1|non-ribosomal_peptide_synthetase	ZP_02891941.1|amino_acid_adenylation_domain_protein	ZP_02908073.1|amino_acid_adenylation_domain_protein	ZP_04087644.1|hypothetical_protein	ZP_10003480.1|non-ribosomal_peptide_synthetase	EHI40294.1|non-ribosomal_peptide_synthetase	YP_778351.1|amino_acid_adenylation_domain-containing	ZP_02381364.1|amino_acid_adenylation_domain	YP_003948899.1|hypothetical_protein	YP_002779301.1|putative_non-ribosomal_peptide_synthetase	YP_005422760.1|putative_non-ribosomal_peptide_synthetase	ACL81528.1|putative_nonribosomal_peptide_synthetase	YP_006336673.1|long-chain-fatty-acid--CoA_ligase	ZP_08985493.1|amino_acid_adenylation_domain_protein	CCI02394.1|McyB_protein	YP_001658870.1|McyB_protein	CAO90226.1|	CCI17565.1|McyB_protein	CCI06837.1|McyB_protein	CAQ48246.1|McyB_protein	YP_001865964.1|amino_acid_adenylation_domain-containing	ZP_01629950.1|Non-ribosomal_peptide_synthase	ZP_00515514.1|Non-ribosomal_peptide_synthase:Amino_acid	YP_002372034.1|amino_acid_adenylation_domain_protein	YP_003137593.1|amino_acid_adenylation_domain_protein	ZP_08494005.1|putative_PAS/PAC_sensor_protein	YP_002987296.1|amino_acid_adenylation_domain_protein	ZP_02907414.1|amino_acid_adenylation_domain_protein	YP_002505322.1|amino_acid_adenylation_domain_protein	ZP_04154200.1|Non-ribosomal_peptide_synthase	ABV79987.1|ApnC	ZP_00515353.1|Amino_acid_adenylation	CCI38310.1|AnaC_protein	ZP_06965808.1|amino_acid_adenylation_domain_protein	YP_004008710.1|non-ribosomal_peptide_synthetase	YP_005422759.1|non-ribosomal_peptide_synthetase	YP_531928.1|amino_acid_adenylation	ZP_07387014.1|amino_acid_adenylation_domain_protein	YP_002766916.1|non-ribosomal_peptide_synthetase	YP_004349915.1|nonribosomal_peptide_synthetase	ZP_10141042.1|non-ribosomal_peptide_synthetase_MassA	AFJ23819.1|WLIP_synthetase_A	ZP_03829073.1|non-ribosomal_peptide_synthetase	YP_004752836.1|peptide_synthetase	YP_004958564.1|putative_NRPS	YP_006031342.1|polyketide_synthase,_rhizoxin_biosynthesis	YP_003486112.1|putative_non-ribosomal_peptide_synthetase	ZP_04384595.1|amino_acid_adenylation_domain_protein	YP_714364.1|putative_non-ribosomal_peptide_synthetase	ZP_10005027.1|non-ribosomal_peptide_synthetase	ZP_04065290.1|Peptide_synthetase	ZP_04154935.1|Peptide_synthetase	ZP_04166019.1|Peptide_synthetase	ZP_04160748.1|Peptide_synthetase	CCI38308.1|AnaA_protein	ABV79985.1|ApnA	YP_004495658.1|Non-ribosomal_peptide_synthetase	YP_006250433.1|putative_non-ribosomal_peptide_sythetase	ZP_09875568.1|putative_Aspartate_racemase	ZP_07301719.1|peptide_synthetase	NP_624809.1|peptide_synthetase	YP_005281060.1|non-ribosomal_peptide_synthetase	ZP_08236270.1|amino_acid_adenylation_domain_protein	YP_001824100.1|putative_NRPS	YP_004653578.1|tyrocidine_synthase_3	YP_002381051.1|amino_acid_adenylation_domain_protein	ZP_07301718.1|peptide_synthetase	ZP_09399726.1|putative_NRPS	YP_251574.1|non-ribosomal_peptide_synthetase	YP_001799723.1|non-ribosomal_peptide_synthetase	ZP_05847112.1|non-ribosomal_peptide_synthetase	ZP_07285406.1|peptide_synthetase	ZP_07285405.1|predicted_protein	YP_004921291.1|amino_acid_adenylation_protein	YP_004814592.1|amino_acid_adenylation_protein	ZP_07386813.1|amino_acid_adenylation_domain_protein	ZP_08641320.1|putative_gramicidin_S_synthase_2	ZP_09277096.1|putative_non-ribosomal_peptide_synthetase	ZP_09796015.1|putative_non-ribosomal_peptide_synthetase	ZP_09788497.1|putative_non-ribosomal_peptide_synthetase	ZP_09798498.1|putative_non-ribosomal_peptide_synthetase	YP_003102732.1|amino_acid_adenylation_domain_protein	ZP_09796888.1|putative_non-ribosomal_peptide_synthetase	YP_002539681.1|peptide_synthetase	ZP_07299228.1|amino_acid_adenylation	YP_442885.1|peptide_synthetase,_putative	ZP_05587362.1|peptide_synthetase,_putative	ZP_02388621.1|peptide_synthetase,_putative	YP_002873558.1|putative_non-ribosomal_peptide_synthetase	YP_608877.1|non-ribosomal_peptide_synthetase	YP_003712689.1|Ornithine_racemase	YP_003073782.1|non-ribosomal_peptide_synthetase	YP_003468580.1|hypothetical_protein	ZP_04707183.1|amino_acid_adenylation	YP_434617.1|non-ribosomal_peptide_synthetase_modules_and	ZP_00439308.2|linear_gramicidin_synthetase_subunit_B	ZP_04907459.1|non-ribosomal_peptide_synthase	ZP_04953177.1|siderophore_malleobactin_non-ribosomal_peptide	ZP_02189729.1|plipastatin_synthetase	ZP_10239198.1|bacitracin_synthetase_1	YP_005077122.1|non-ribosomal_peptide_synthase,_pvdj(2)	ZP_09074773.1|non-ribosomal_peptide_synthase,_pvdj(2)	YP_003946998.1|non-ribosomal_peptide_synthase,_pvdj(2)	YP_005960151.1|non-ribosomal_peptide_synthetase	YP_003353661.1|Non-ribosomal_peptide_sythetase	ZP_01077682.1|Amino_acid_adenylation	ZP_08466281.1|phenylalanine_racemase_(ATP-hydrolyzing)	YP_004312067.1|amino_acid_adenylation_protein	ZP_04072086.1|Peptide_synthetase	ZP_09465281.1|Gramicidin_S_synthetase_I	ZP_08643347.1|putative_gramicidin_S_synthase	ZP_04162369.1|Phenylalanine_racemase	BAH22764.1|nonribosomal_peptide_synthetase	EGH88485.1|amino_acid_adenylation	EHJ13546.1|Amino_acid_adenylation	EGH83519.1|amino_acid_adenylation	EGH88490.1|amino_acid_adenylation	EGH71229.1|amino_acid_adenylation	EGH53736.1|amino_acid_adenylation	ABH06367.1|MassA	EGH94299.1|non-ribosomal_peptide_synthetase_SyfA	EGH73896.1|amino_acid_adenylation	YP_106219.1|putative_peptide_synthetase	YP_001025735.1|putative_peptide_synthetase	YP_991327.1|putative_peptide_synthetase	EHM14186.1|non-ribosomal_peptide_synthetase_PstA	EHB96721.1|non-ribosomal_peptide_synthetase_PstA	EIC70532.1|non-ribosomal_peptide_synthetase_PstA	EHM14609.1|hypothetical_protein	EIM44022.1|non-ribosomal_peptide_synthetase	ACX33962.1|putative_non-ribosomal_peptide_synthetase	CAD29798.1|peptide_synthetase	CAQ48252.1|AnaA_protein	CCH91203.1|AnaA_protein	ABP57748.1|DepD	CCF14292.1|tyrocidine_synthase_3	YP_005146954.1|amino_acid_adenylation_enzyme/thioester	ZP_08526568.1|peptide_synthetase,_siderophore_biosynthesis	NP_356934.2|peptide_synthetase,_siderophore_biosynthesis	YP_004310760.1|amino_acid_adenylation_protein	YP_005058597.1|amino_acid_adenylation_protein	BAA83993.1|	AAF00961.1|McyB	AAL82383.1|McyB	EHN75030.1|amino_acid_adenylation	BAE66605.1|putative_pyoverdine_chromophore_precursor	EGH12683.1|peptide_synthase	EHJ11253.1|peptide_synthetase	EHA30464.1|plipastatin_synthetase	AAC82549.1|FxbB	AAC32047.1|FxbB	CCF13226.1|amino_acid_adenylation_domain_protein	ACX47457.1|fengycin_synthetase_B	EGH72605.1|amino_acid_adenylation	AAC82550.1|FxbC	YP_003712976.1|peptide_synthetase_XpsA	BAH04162.1|trsJ	BAI63288.1|putative_non-ribosomal_peptide_synthetase	YP_434155.1|non-ribosomal_peptide_synthetase_modules_and	BAE98155.1|putative_non-ribosomal_peptide_synthetase	ZP_08731747.1|amino_acid_adenylation_domain-containing	ZP_01460668.1|condensation_domain_protein	ABM65755.1|putative_nonribosomal_peptide_synthetase
SMCOG10002	BAE93730.1|type_I_polyketide_synthase	BAE93731.1|type_I_polyketide_synthase	BAF85838.1|modular_polyketide_synthase	BAF85839.1|modular_polyketide_synthase	BAF85843.1|modular_polyketide_synthase	BAH02268.1|polyketide_synthase	BAH02269.1|polyketide_synthase	BAH02270.1|polyketide_synthase	BAG85027.1|putative_polyketide_synthase	BAG85030.1|putative_polyketide_synthase	BAK64649.1|polyketide_synthase	BAK64650.1|polyketide_synthase	AAC46024.1|polyketide_synthase_modules_1_and_2	AAC46025.1|polyketide_synthase_module_3	AAC01712.2|RifC	AAC01714.1|RifE	AAC01713.1|RifD	AAC69329.1|type_I_polyketide_synthase_PikAI	AAC69330.1|type_I_polyketide_synthase_PikAII	AAC69331.1|type_I_polyketide_synthase_PikAIII	AAG13917.1|megalomicin_6-deoxyerythronolide_B_synthase_1	AAG13919.1|megalomicin_6-deoxyerythronolide_B_synthase_3	AAG13918.1|megalomicin_6-deoxyerythronolide_B_synthase_2	AAM54076.1|polyketide_synthase	AAM54078.1|polyketide_synthase	EHK80167.1|modular_polyketide_synthase	EHK80169.1|acyl_transferase	CAI94682.1|putative_polyketide_synthase	CAI94713.1|putative_polyketide_synthase	CAL58684.1|polyketide_synthase	CAL58685.1|polyketide_synthase	CAL58686.1|polyketide_synthase	AAO06916.1|GdmAI	AAO06918.1|GdmAIII	AAO06917.1|GdmAII	AAQ84147.1|Plm7	AAQ84157.1|Plm2-3	AAY28226.1|HbmAII	AAY28227.1|HbmAIII	ABB05103.1|LipPks2	ABB05104.1|LipPks3	ABB05105.1|LipPks4	ABB88519.1|polyketide_synthase_type_I	ABB88522.1|polyketide_synthase_type_I	ABB88520.1|polyketide_synthase_type_I	ABC84458.1|NigAIII	ABC84460.1|NigAV	ABC84459.1|NigAIV	ABC84470.1|NIGAVIII	ABC84469.1|NigAIX	ACB37741.1|putative_type_I_polyketide_synthase	ACB37742.1|putative_type_I_polyketide_synthase	ACB37755.1|putative_type_I_polyketide_synthase	ACO94468.1|polyketide_synthase_type_I	ACO94471.1|polyketide_synthase_type_I	ACO94470.1|polyketide_synthase_type_I	ACO94488.1|polyketide_synthase_type_I	ACO94496.1|polyketide_synthase_type_I	ACO94499.1|polyketide_synthase_type_I	ACO94498.1|polyketide_synthase_type_I	CAQ64686.1|lasalocid_modular_polyketide_synthase	CAQ64687.1|lasalocid_modular_polyketide_synthase	CAQ64690.1|lasalocid_modular_polyketide_synthase	ADM46357.1|polyketide_synthase	ADM46358.1|polyketide_synthase	ADM46359.1|polyketide_synthase	ADM46360.1|polyketide_synthase	ADH04659.1|TugC	ADH04660.1|TugD	ADC79617.1|BafAII	ADC79619.1|BafAIV	CCD31894.1|type_I_modular_polyketide_synthase	CCD31897.1|type_I_modular_polyketide_synthase	CCD31898.1|type_I_modular_polyketide_synthase	CCD31896.1|modular_polyketide_synthase	CCD31895.1|type_I_modular_polyketide_synthase	ADU56247.1|polyketide_synthase	ADU56250.1|polyketide_synthase	AEH42474.1|polyketide_synthase	AEH42491.1|polyketide_synthase	AEZ54375.1|PieA2	AEZ54377.1|PieA4	AEZ54378.1|PieA5	ADY00167.1|GdmAI	ADY00169.1|GdmAIII	ADY00168.1|GdmAII	AFL48526.1|laidlomycin_polyketide_synthase_(module_2)	AFL48527.1|laidlomycin_polyketide_synthase_(module_3_and	AFL48529.1|laidlomycin_polyketide_synthase_(module_5_and	AFL48528.1|laidlomycin_polyketide_synthase_(module_7_and	AFL48532.1|laidlomycin_polyketide_synthase_(module_11_and	AFL48533.1|laidlomycin_polyketide_synthase_(module_10)	NP_821591.1|modular_polyketide_synthase	NP_821594.1|modular_polyketide_synthase	NP_851455.1|lankamycin_synthase,_modules_5_and_6	NP_851457.1|lankamycin_synthase,_starter_module_and_modules	NP_851456.1|lankamycin_synthase,_modules_3_and_4	YP_001106333.1|type_I_modular_polyketide_synthase	YP_001106335.1|type_I_modular_polyketide_synthase	YP_001106334.1|type_I_modular_polyketide_synthase	YP_001537952.1|Acyl_transferase	YP_001537955.1|Beta-ketoacyl_synthase	YP_001827692.1|putative_type-I_PKS	YP_001827694.1|putative_type-I_PKS	YP_001827695.1|putative_type-I_PKS	YP_002274109.1|type_I_modular_polyketide_synthase,_MlsB	YP_002274116.1|type_I_modular_polyketide_synthase,_MlsA1	YP_002274115.1|type_I_modular_polyketide_synthase,_MlsA2	YP_003102132.1|thioester_reductase_domain_protein	YP_003102134.1|Acyl_transferase	YP_003102133.1|Acyl_transferase	YP_003512876.1|Acyl_transferase	YP_003512879.1|Acyl_transferase	YP_003762840.1|rifamycin_polyketide_synthase	YP_003762843.1|rifamycin_polyketide_synthase	YP_003762841.1|rifamycin_polyketide_synthase	YP_003762842.1|rifamycin_polyketide_synthase	YP_003835576.1|KR_domain-containing_protein	YP_003835582.1|acyl_transferase	YP_003835585.1|acyl_transferase	YP_003835586.1|acyl_transferase	YP_003835587.1|beta-ketoacyl_synthase	YP_004018115.1|KR_domain_protein	YP_004018116.1|acyl_transferase	YP_004085500.1|beta-ketoacyl_synthase	YP_004085502.1|6-deoxyerythronolide-b_synthase.,	YP_004085505.1|beta-ketoacyl_synthase	YP_004813901.1|beta-ketoacyl_synthase	YP_004813911.1|beta-ketoacyl_synthase	YP_004813910.1|beta-ketoacyl_synthase	YP_004815655.1|beta-ketoacyl_synthase	YP_004815658.1|beta-ketoacyl_synthase	YP_004815657.1|beta-ketoacyl_synthase	YP_004817601.1|beta-ketoacyl_synthase	YP_004817603.1|beta-ketoacyl_synthase	YP_004817605.1|beta-ketoacyl_synthase	YP_004817604.1|beta-ketoacyl_synthase	YP_004817606.1|beta-ketoacyl_synthase	YP_004921952.1|Beta-ketoacyl_synthase	YP_004921956.1|Mycocerosate_synthase,_6-deoxyerythronolide-B	YP_004921957.1|Beta-ketoacyl_synthase	YP_004921954.1|6-deoxyerythronolide-B_synthase	YP_004959633.1|putative_type_I_polyketide_synthase	YP_004959634.1|putative_type_I_polyketide_synthase	YP_004966665.1|type_I_modular_polyketide_synthase	YP_004966666.1|putative_type_I_polyketide_synthase	YP_004966667.1|putative_type_I_polyketide_synthase	YP_006050390.1|polyketide_synthase_type_I	YP_006050399.1|ChlA1	ZP_08214247.1|type_I_polyketide_synthase	ZP_08214248.1|type_I_polyketide_synthase	ZP_08214250.1|type_I_polyketide_synthase	ZP_08801519.1|type_I_polyketide_synthase	ZP_08801523.1|type_I_polyketide_synthase	ZP_08801521.1|modular_polyketide_synthase	ZP_08801524.1|type_I_polyketide_synthase	ZP_08801522.1|modular_polyketide_synthase	ZP_08801520.1|modular_polyketide_synthase	ZP_10066823.1|acyl_transferase	ZP_10066824.1|modular_polyketide_synthase	ZP_10067130.1|modular_polyketide_synthase_BFAS4	ZP_10067132.1|modular_polyketide_synthase_BFAS2	ZP_06769491.1|modular_polyketide_synthase	ZP_06769492.1|modular_polyketide_synthase	ZP_05000629.1|polyketide_synthase_type_I	ZP_05000638.1|polyketide_synthase_type_I	ZP_06513128.1|polyketide_synthase	ZP_06513130.1|polyketide_synthase_pks8	ZP_06589187.1|polyketide_synthase	ZP_06589192.1|polyketide_synthase	ZP_07292427.1|modular_polyketide_synthase	ZP_07292430.1|modular_polyketide_synthase	ZP_07292447.1|modular_polyketide_synthase	ZP_07292435.1|modular_polyketide_synthase	ZP_07292440.1|modular_polyketide_synthase	ZP_07292437.1|modular_polyketide_synthase	ZP_07297662.1|modular_polyketide_synthase	ZP_07297664.1|modular_polyketide_synthase	ZP_07297674.1|modular_polyketide_synthase	ZP_07297676.1|modular_polyketide_synthase	ZP_07297671.1|polyketide_synthase	ZP_07297670.1|polyketide_synthase	ZP_07297675.1|modular_polyketide_synthase	ZP_07297668.1|putative_Type_I_modular_polyketide_synthase	ZP_07300356.1|modular_polyketide_synthase	ZP_07300366.1|modular_polyketide_synthase	ZP_07300368.1|modular_polyketide_synthase	ZP_08239798.1|6-deoxyerythronolide-B_synthase	ZP_08239801.1|6-deoxyerythronolide-B_synthase	ZP_08239800.1|6-deoxyerythronolide-B_synthase.,_NADPH:quinone	ZP_08239799.1|6-deoxyerythronolide-B_synthase	BAE93722.1|type_I_polyketide_synthase	BAE93729.1|type_I_polyketide_synthase	BAF85844.1|modular_polyketide_synthase	BAG85028.1|putative_polyketide_synthase	BAG85029.1|putative_polyketide_synthase	BAJ16467.1|polyketide_synthase	BAJ16468.1|polyketide_synthase	BAJ16471.1|polyketide_synthase	BAJ16470.1|polyketide_synthase	AAF62883.1|epoD	AAF62884.1|EpoE	AAF86392.1|FkbC	AAF86396.1|FkbA	AAF86393.1|FkbB	AAM54075.1|polyketide_synthase	AAN63813.1|ShnB	AAP45192.1|ShnD	AAP45193.1|ShnE	AAP42855.1|NanA1	AAP42856.1|NanA2	CAC20921.1|PimS2_protein	CAC20931.1|PimS1_protein	CAL58687.1|polyketide_synthase	AAG23263.1|polyketide_synthase_extender_modules_5-7	AAG23266.1|polyketide_synthase_extender_modules_3-4	AAG23264.1|polyketide_synthase_loading_and_extender_module	AAQ82564.1|FscC	AAQ82568.1|FscD	AAQ82566.1|FscF	AAS79461.1|polyketide_synthase_subunit	AAS79462.1|polyketide_synthase_subunit	AAX98184.1|polyketide_synthase_type_I	AAX98186.1|polyketide_synthase_type_I	AAX98188.1|polyketide_synthase_type_I	AAX98185.1|polyketide_synthase_type_I	AAX98191.1|polyketide_synthase_type_I	AAX98189.1|polyketide_synthase_type_I	AAX98192.1|polyketide_synthase_type_I	AAX98190.1|polyketide_synthase_type_I	ABB86408.1|GelA	ABB86410.1|GelC	ABB86409.1|GelB	ABB88521.1|polyketide_synthase_type_I	ABV91286.1|type_I_modular_polyketide_synthase	ABV91287.1|type_I_modular_polyketide_synthase	ABY21540.1|AngAIII	ABY21541.1|AngAIV	ACF35445.1|MbcAI	ACF35447.1|MbcAIII	ACY06286.1|polyketide_synthase	ACY06288.1|type_I_polyketide_synthase	ADH04640.1|TgaB	ADH04641.1|TgaC	ADY38531.1|TrdAI	ADY38532.1|TrdAII	NP_216177.1|polyketide_synthase_pks7	NP_216178.1|polyketide_synthase_pks8	NP_821592.1|modular_polyketide_synthase	NP_821593.1|modular_polyketide_synthase	YP_025561.1|Type_I_modular_polyketide_synthase	YP_025562.1|Type_I_modular_polyketide_synthase	YP_001827585.1|putative_type-I_PKS	YP_001827589.1|putative_type-I_PKS	YP_001827587.1|putative_type-I_PKS	YP_001827590.1|putative_type-I_PKS	YP_001827693.1|putative_type-I_PKS	YP_001851388.1|polyketide_synthase_PKS	YP_001851389.1|polyketide_synthase_and_peptide_synthetase	YP_003267361.1|Acyl_transferase	YP_003267363.1|KR_domain_protein	YP_003267362.1|6-deoxyerythronolide-B_synthase	YP_003267364.1|amino_acid_adenylation_domain_protein	YP_003493455.1|putative_polyketide_synthase	YP_003493456.1|putative_polyketide_synthase	YP_003835577.1|beta-ketoacyl_synthase	YP_003835580.1|beta-ketoacyl_synthase	YP_003835584.1|beta-ketoacyl_synthase	YP_003835579.1|acyl_transferase	YP_003835583.1|acyl_transferase	YP_003835581.1|beta-ketoacyl_synthase	YP_004018122.1|acyl_transferase	YP_004085501.1|beta-ketoacyl_synthase	YP_004085506.1|beta-ketoacyl_synthase	YP_004085504.1|mycocerosate_synthase.,_6-deoxyerythronolide-b	YP_004085507.1|beta-ketoacyl_synthase	YP_004085514.1|beta-ketoacyl_synthase	YP_004085509.1|beta-ketoacyl_synthase	YP_004085503.1|beta-ketoacyl_synthase	YP_004085510.1|beta-ketoacyl_synthase	YP_004805910.1|6-deoxyerythronolide-B_synthase	YP_004805912.1|beta-ketoacyl_synthase	YP_004817602.1|beta-ketoacyl_synthase	YP_004958960.1|modular_polyketide_synthase	YP_004958978.1|type_I_polyketide_synthase	YP_004959635.1|putative_type_I_polyketide_synthase	YP_004960231.1|modular_polyketide_synthase	YP_004960235.1|modular_polyketide_synthase	YP_004960234.1|modular_polyketide_synthase	YP_004966656.1|modular_polyketide_synthase	YP_005338476.1|erythronolide_synthase,_modules_3_and_4	YP_005338477.1|RifB_protein	YP_005909357.1|polyketide_synthase_pks7	YP_005909358.1|polyketide_synthase	ZP_07427084.1|polyketide_synthase_pks7	ZP_07427085.1|polyketide_synthase	ZP_08880283.1|beta-ketoacyl_synthase	ZP_08880285.1|beta-ketoacyl_synthase	ZP_10073074.1|rifamycin_polyketide_synthase	ZP_10073076.1|acyl_transferase	ZP_06521584.1|predicted_protein	ZP_07292398.1|modular_polyketide_synthase	ZP_07292414.1|modular_polyketide_synthase	ZP_07292408.1|polyketide_synthase	ZP_07297663.1|oleandomycin_polyketide_synthase,_modules_5_and	ZP_07297673.1|erythronolide_synthase,_modules_1_and_2	ZP_08240096.1|thioester_reductase_domain_protein	ZP_08240098.1|Mycocerosate_synthase.,_6-deoxyerythronolide-B	ZP_08240097.1|Mycocerosate_synthase.,_6-deoxyerythronolide-B	ZP_09982694.1|polyketide_synthase_family_protein	ZP_09982708.1|polyketide_synthase_family_protein	BAC57028.1|protomycinolide_IV_synthase_1	BAC57030.1|protomycinolide_IV_synthase_3	BAC57031.1|protomycinolide_IV_synthase_4	BAC57032.1|protomycinolide_IV_synthase_5	AAC38061.1|PKS_module_1	AAC38063.1|PKS_module_3	AAC38064.1|PKS_module_4	AAC38062.1|PKS_module_2	AAC69332.1|type_I_polyketide_synthase_PikAIV	AAF26921.1|polyketide_synthase	AAF26922.1|polyketide_synthase	AAF82408.1|8,8a-deoxyoleandolide_synthase_1	AAF82409.1|8,8a-deoxyoleandolide_synthase_2	AAF71766.1|NysI	AAF71775.1|NysB	AAF71776.1|NysC	AAF71767.1|NysJ	AAP42857.1|NanA3	AAP42859.1|NanA5	AAP42858.1|NanA4	AAP42873.1|NanA11	CAQ52622.1|type_I_polyketide_synthase,_modules_4-5	CAQ52624.1|type_I_polyketide_synthase,_modules_7-8	CAQ52623.1|type_I_polyketide_synthase,_module_6	CAQ52626.1|type_I_polyketide_synthase,_loading_module_and	AAG23262.1|polyketide_synthase_extender_modules_8-10	AAG23265.1|polyketide_synthase_extender_module_2	AAQ82565.1|FscB	AAQ82567.1|FscE	AAS46341.1|NlmA1	AAS46342.1|NlmA2	AAS46344.1|NlmA6	AAS46345.1|NlmA7	AAS46348.1|NlmA4	AAZ94386.1|modular_polyketide_synthase	AAZ94388.1|nodular_polyketide_synthase	ABJ97437.1|MerA	ABJ97438.1|MerB	ABJ97439.1|MerC	ABK32256.1|AmbB	ABK32257.1|AmbC	ABK32258.1|AmbD	ABK32259.1|AmbE	ABK32288.1|JerB	ABK32289.1|JerC	ABK32290.1|JerD	ABK32291.1|JerE	ABV83221.1|CppI	ABV83229.1|CppB	ABV83230.1|CppC	ABV83222.1|CppJ	ACF35446.1|MbcAII	ACY06287.1|type_I_polyketide_synthase	ACY06289.1|type_I_polyketide_synthase	ACY06290.1|type_I_polyketide_synthase	ACO94460.1|polyketide_synthase_type_I	CAQ64688.1|lasalocid_modular_polyketide_synthase	CAQ64689.1|lasalocid_modular_polyketide_synthase	CBA11582.1|polyketide_synthase_type_I	CBA11583.1|polyketide_synthase_type_I	ADB12491.1|EpoD	ADB12492.1|EpoE	ADC79620.1|BafAV	ADX99523.1|FkbC	ADX99527.1|FkbA	ADX99524.1|FkbB	ADY38533.1|TrdAIII	AEZ64504.1|Herc	AEZ64505.1|Herb	AAA26494.1|	AAA26495.1|	NP_824068.1|modular_polyketide_synthase	NP_824073.1|modular_polyketide_synthase	NP_824075.1|modular_polyketide_synthase	YP_710636.1|putative_6-methylsalicylic_acid_synthase	YP_001827586.1|putative_type-I_PKS	YP_001827595.1|putative_type-I_PKS	YP_001827882.1|putative_type-I_PKS	YP_001827884.1|putative_type-I_PKS	YP_001827883.1|putative_type-I_PKS	YP_003100937.1|Acyl_transferase	YP_003100955.1|Acyl_transferase	YP_003102135.1|Acyl_transferase	YP_004745119.1|putative_polyketide_synthase_PKS7	YP_004745120.1|polyketide_synthase_PKS8	YP_004815231.1|beta-ketoacyl_synthase	YP_004815232.1|acyl_transferase	YP_004815233.1|beta-ketoacyl_synthase	YP_004816257.1|acyl_transferase	YP_004816258.1|beta-ketoacyl_synthase	YP_004919589.1|polyketide_synthase	YP_004919605.1|polyketide_synthase	YP_004958981.1|modular_polyketide_synthase	YP_004958985.1|modular_polyketide_synthase	YP_004959638.1|putative_type_I_polyketide_synthase	YP_004959637.1|putative_type_I_polyketide_synthase	YP_004966668.1|type_I_modular_polyketide_synthase	EFP14892.1|	ZP_07419483.2|polyketide_synthase_pks1	ZP_07440027.1|polyketide_synthase	ZP_07668349.1|putative_acyl_transferase_domain_protein	ZP_08214249.1|type_I_polyketide_synthase	ZP_08801525.1|Pks12	ZP_10066825.1|acyl_transferase	ZP_10066826.1|acyl_transferase	ZP_10073075.1|beta-ketoacyl_synthase	ZP_06510018.1|polyketide_synthase	ZP_06589189.1|polyketide_synthase	ZP_06589191.1|polyketide_synthase	ZP_07300348.1|putative_6-methylsalicylic_acid_synthase	ZP_07300355.1|modular_polyketide_synthase	ZP_07300361.1|modular_polyketide_synthase	ZP_07301995.1|type_I_polyketide_synthase	ZP_07301996.1|type_I_polyketide_synthase	ZP_06454557.1|polyketide_synthase_pks7	ZP_06454558.1|polyketide_synthase_pks8	ZP_06710508.1|modular_polyketide_synthase	ZP_06710511.1|modular_polyketide_synthase	ZP_06710512.1|modular_polyketide_synthase	CAA60459.1|polyketide_synthase	CAA60462.1|polyketide_synthase	CAA60460.1|polyketide_synthase	BAC57029.1|protomycinolide_IV_synthase_2	BAF02922.1|type_I_polyketide_synthase	BAF02923.1|type_I_polyketide_synthase	BAF02926.1|type_I_polyketide_synthase	BAF02924.1|type_I_polyketide_synthase	AAC46027.1|polyketide_synthase_module_6	AAF71768.1|NysK	AAO65796.1|monensin_polyketide_synthase_loading_module_and	AAO65797.1|monensin_polyketide_synthase_module_2	AAO65806.1|monensin_polyketide_synthase_modules_11_and_12	AAO65807.1|monensin_polyketide_synthase_module_10	AAP42867.1|NanA7	AAP42874.1|NanA8	CAA11035.1|rifamycin_polyketide_synthase,_type_1	CAA11036.1|rifamycin_polyketide_synthase,_type_1	CAA11039.1|rifamycin_polyketide_synthase,_type_1	CAA11037.1|rifamycin_polyketide_synthase,_type_1	CAA11038.1|rifamycin_polyketide_synthase,_type_1	CAO85893.1|modular_polyketide_synthase_NorA	CAO85896.1|protein_modular_polyketide_synthase_NorA'	AAS46343.1|NlmA3	AAZ94387.1|modular_polyketide_synthase	AAZ94390.1|modular_polyketide_synthase	ABC84461.1|NigAVI	ABC84471.1|NigAVII	ACB46486.1|polyketide_synthase	ACB46488.1|polyketide_synthase	ACB46487.1|polyketide_synthase	ADC45534.1|modular_polyketide_synthase	ADC45535.1|modular_polyketide_synthase	ADC45538.1|modular_polyketide_synthase	CBA11584.1|polyketide_synthase_type_I	ADC79637.1|TamAI	ADC79638.1|TamAII	CCE37159.1|	CCE37160.1|	AFD22863.1|FkbC	AFD22866.1|FkbB	NP_855341.1|polyketide_synthase_pks7	NP_855342.1|polyketide_synthase_pks8	NP_822113.1|type_I_polyketide_synthase_AVES_1	NP_822114.1|type_I_polyketide_synthase_AVES_2	NP_822117.1|type_I_polyketide_synthase_AVES_3	YP_001509109.1|Beta-ketoacyl_synthase	YP_001509110.1|Beta-ketoacyl_synthase	YP_001827588.1|putative_type-I_PKS	YP_003117673.1|Acyl_transferase	YP_003117675.1|Acyl_transferase	YP_003117674.1|short-chain_dehydrogenase/reductase_SDR	YP_004814091.1|acyl_transferase	YP_004814093.1|beta-ketoacyl_synthase	YP_004814095.1|beta-ketoacyl_synthase	YP_004814098.1|acyl_transferase	YP_004814099.1|beta-ketoacyl_synthase	YP_004814097.1|acyl_transferase	YP_004816248.1|beta-ketoacyl_synthase	YP_004816250.1|acyl_transferase	YP_004909681.1|6-methylsalicylic_acid_synthase	YP_004909682.1|Beta-ketoacyl-acyl-carrier-protein_synthase_II	YP_004958902.1|type_I_modular_polyketide_synthase	YP_004958903.1|type_I_modular_polyketide_synthase	YP_004959792.1|putative_type_I_polyketide_synthase	YP_004959796.1|putative_type_I_polyketide_synthase	YP_004960233.1|RifB_protein	ZP_05225901.1|erythronolide_synthase,_modules_3_and_4	ZP_05225902.1|Pks7	ZP_07488840.1|polyketide_synthase	ZP_07669124.1|putative_acyl_transferase_domain_protein	EFP51267.1|	EFP51270.1|	ZP_07493357.2|putative_acyl_transferase_domain_protein	ZP_07493358.1|polyketide_synthase	ZP_08214251.1|type_I_polyketide_synthase	ZP_09842677.1|putative_polyketide_synthase	ZP_09842679.1|putative_type_I_polyketide_synthase	ZP_06505278.1|polyketide_synthase	ZP_06505279.1|polyketide_synthase_pks7	ZP_06589190.1|polyketide_synthase	ZP_07281889.1|predicted_protein	ZP_07281899.1|modular_polyketide_synthase	ZP_07281898.1|PKS_module_4	ZP_07291849.1|modular_polyketide_synthase	ZP_07291850.1|modular_polyketide_synthase	ZP_07294857.1|modular_polyketide_synthase	ZP_07297655.1|modular_polyketide_synthase	ZP_07297661.1|modular_polyketide_synthase	ZP_07297658.1|modular_polyketide_synthase	ZP_07297656.1|modular_polyketide_synthase	ZP_07299773.1|modular_polyketide_synthase	ZP_07299776.1|modular_polyketide_synthase	ZP_07299774.1|modular_polyketide_synthase	ZP_09982696.1|polyketide_synthase_family_protein	ZP_09982707.1|polyketide_synthase_family_protein	AAB66504.1|tylactone_synthase_starter_module_and_modules_1	AAB66506.1|tylactone_synthase_modules_4_&_5	AAB66507.1|tylactone_synthase_module_6	AAO65798.1|monensin_polyketide_synthase_modules_3_and_4	AAO65799.1|monensin_polyketide_synthase_modules_5_and_6	AAO65800.1|monensin_polyketide_synthase_modules_7_and_8	CAD43448.1|polyketide_synthase	CAD43449.1|polyketide_synthase	CAD43450.1|polyketide_synthase	CAJ88184.1|putative_modular_polyketide_synthase	CAJ88185.1|putative_modular_polyketide_synthase	CAJ88187.1|putative_type_I_modular_polyketide_synthase	CAJ88186.1|putative_modular_polyketide_synthase	AAU93805.2|polyketide_synthase_modules_5_and_6	AAU93807.2|polyketide_synthase_modules_1_and_2	AAU93806.2|polyketide_synthase_modules_3_and_4	AAX98187.1|polyketide_synthase_type_I	AAZ94389.1|modular_polyketide_synthase	ABB88533.1|polyketide_synthase_type_I	ABB88534.1|polyketide_synthase_type_I	ADC79639.1|TamAIII	ADU56321.1|polyketide_synthase	ADU56325.1|polyketide_synthase	ADU56322.1|polyketide_synthase	AEC13069.1|fosC	AEC13071.1|fosE	AEC13080.1|fosB	AEC13079.1|fosA	AFG19421.1|MycD3	AFG19422.1|MycD4	AFG19423.1|MycD5	NP_822118.1|type_I_polyketide_synthase_AVES_4	YP_025554.1|Type_I_modular_polyketide_synthase	YP_977792.1|putative_polyketide_synthase_pks7	YP_977793.1|putative_polyketide_synthase_pks8	YP_001848427.1|polyketide_synthase_PKS	YP_001848428.1|polyketide_synthase_PKS	YP_003100462.1|short-chain_dehydrogenase/reductase_SDR	YP_003100465.1|short-chain_dehydrogenase/reductase_SDR	YP_003100476.1|short-chain_dehydrogenase/reductase_SDR	YP_003493861.1|putative_type_I_polyketide_synthase	YP_003493863.1|putative_type_I_polyketide_synthase	YP_004813737.1|beta-ketoacyl_synthase	YP_004813739.1|acyl_transferase	YP_004814092.1|acyl_transferase	YP_004814096.1|acyl_transferase	YP_004814094.1|beta-ketoacyl_synthase	YP_004815193.1|beta-ketoacyl_synthase	YP_004815196.1|beta-ketoacyl_synthase	YP_004815198.1|beta-ketoacyl_synthase	YP_004909055.1|modular_polyketide_synthase_BFAS1	YP_004909056.1|modular_polyketide_synthase_BFAS2	YP_004909058.1|modular_polyketide_synthase_BFAS4	YP_004958908.1|modular_polyketide_synthase	YP_004958907.1|modular_polyketide_synthase	YP_004959639.1|putative_type_I_polyketide_synthase	YP_004959793.1|putative_type_I_polyketide_synthase	YP_005916734.1|polyketide_synthase_pks7	YP_005916735.1|polyketide_synthase	YP_006306619.1|erythronolide_synthase,_modules_3_and_4	YP_006306620.1|RifB_protein	EFP38822.1|	EFP38824.1|	ZP_09180015.1|beta-ketoacyl_synthase	ZP_09180017.1|beta-ketoacyl_synthase	ZP_05001885.1|polyketide_synthase_subunit	ZP_05001886.1|polyketide_synthase_subunit	ZP_06589195.1|polyketide_synthase	ZP_07291872.1|polyketide_synthase_type_I	BAF02925.1|type_I_polyketide_synthase	BAF02927.1|type_I_polyketide_synthase	CAD43451.1|polyketide_synthase	CAJ88175.1|putative_polyketide_synthase_B	CAJ88176.1|putative_polyketide_synthase_B	CAJ88177.1|putative_type_I_polyketide_synthase	AAZ77693.1|ChlA1	AAZ77696.1|ChlA3	AAZ77694.1|ChlA2	AAZ77697.1|ChlA4	AAZ77698.1|ChlA5	AAZ94391.1|modular_polyketide_synthase	ABB86419.1|NapA	ABB86421.1|NapC	ABB86422.1|NapD	ABB86420.1|NapB	ABB86423.1|NapE	ABC87509.1|polyketide_synthase	ABC87510.1|polyketide_synthase	ABC87511.1|polyketide_synthase	ABM47019.1|polyketide_synthase_type_I	ABM47020.1|polyketide_synthase_type_I	ABM47023.1|polyketide_synthase_type_I	ABW96540.1|type_I_modular_polyketide_synthase	ABW96542.1|type_I_modular_polyketide_synthase	ABW96541.1|type_I_modular_polyketide_synthase	ACN69988.1|polyketide_synthase	ACN69991.1|polyketide_synthase	ACN69990.1|polyketide_synthase	ACN69992.1|polyketide_synthase	ACO94483.1|polyketide_synthase_type_I	AEC13070.1|fosD	AEP40932.1|polyketide_synthase_type_I	AEP40934.1|polyketide_synthase_type_I	AEP40936.1|polyketide_synthase_type_I	AEP40939.1|polyketide_synthase_type_I	NP_824071.1|modular_polyketide_synthase	NP_824072.1|modular_polyketide_synthase	NP_824074.1|modular_polyketide_synthase	YP_001159588.1|beta-ketoacyl_synthase	YP_001159601.1|beta-ketoacyl_synthase	YP_001159598.1|beta-ketoacyl_synthase	YP_001159600.1|beta-ketoacyl_synthase	YP_001852061.1|type_I_modular_polyketide_synthase	YP_001852062.1|type_I_modular_polyketide_synthase	YP_001852064.1|type_I_modular_polyketide_synthase	YP_003100463.1|short-chain_dehydrogenase/reductase_SDR	YP_003100464.1|Acyl_transferase	YP_003493862.1|putative_type_I_polyketide_synthase	YP_003493865.1|putative_type_I_polyketide_synthase	YP_004405122.1|beta-ketoacyl_synthase	YP_004405123.1|modular_polyketide_synthase	YP_004813738.1|acyl_transferase	YP_004813896.1|beta-ketoacyl_synthase	YP_004813898.1|beta-ketoacyl_synthase	YP_004813897.1|beta-ketoacyl_synthase	YP_004813909.1|beta-ketoacyl_synthase	YP_004815197.1|beta-ketoacyl_synthase	YP_004960237.1|modular_polyketide_synthase	YP_004966650.1|modular_polyketide_synthase	YP_004966664.1|modular_polyketide_synthase	YP_005343629.1|erythronolide_synthase,_modules_3_and_4	YP_005343630.1|RifB_protein	YP_005348844.1|erythronolide_synthase,_modules_3_and_4	YP_005348845.1|RifB_protein	YP_005909704.1|polyketide_synthase_Pks12	YP_005909705.1|hypothetical_protein	YP_006269006.1|putative_type-I_PKS	YP_006269007.1|polyketide_synthase	YP_006269008.1|putative_type_I_polyketide_synthase	ZP_07414185.1|polyketide_synthase_pks7	ZP_07414186.1|polyketide_synthase	ZP_08717404.1|erythronolide_synthase,_modules_3_and_4	ZP_08717405.1|RifB_protein	ZP_09833587.1|hypothetical_protein	ZP_09833589.1|hypothetical_protein	ZP_09833588.1|hypothetical_protein	ZP_09833592.1|hypothetical_protein	ZP_09180016.1|acyl_transferase	ZP_09180018.1|acyl_transferase	ZP_05000634.1|polyketide_synthase_type_I	ZP_05000637.1|polyketide_synthase_type_I	ZP_07012569.1|polyketide_synthase_pks7	ZP_07012570.1|polyketide_synthase	ZP_06574370.1|polyketide_synthase	ZP_06574372.1|polyketide_synthase_extender_modules_3-4	ZP_07281881.1|polyketide_synthase_type_I	ZP_07281883.1|polyketide_synthase_type_I	ZP_07291871.1|polyketide_synthase_type_I	ZP_07294854.1|modular_polyketide_synthase	ZP_07294859.1|modular_polyketide_synthase	ZP_06527466.1|type_I_polyketide_synthase	ZP_06527468.1|type_I_polyketide_synthase	ZP_06527467.1|type_I_polyketide_synthase	ZP_08239903.1|Mycocerosate_synthase.,_6-deoxyerythronolide-B	ZP_08239905.1|6-methylsalicylic_acid_synthase.,	ZP_08239908.1|6-deoxyerythronolide-B_synthase.,	ZP_08239906.1|Mycocerosate_synthase.,_6-deoxyerythronolide-B	BAB69303.1|modular_polyketide_synthase	BAB69304.1|modular_polyketide_synthase	BAB69306.1|modular_polyketide_synthase	BAD08358.1|polyketide_synthase_modules_4	BAD08373.1|polyketide_synthase_modules_1-3	BAD08359.1|polyketide_synthase_modules_5-6	AAK73501.1|AmphI	AAK73513.1|AmphB	AAK73514.1|AmphC	AAK73502.1|AmphJ	EHK80163.1|acyl_transferase	AAS00419.1|ObsA	AAS00420.1|ObsB	AAS00421.1|ObsC	GAA45391.1|polyketide_synthetase	GAA45392.1|polyketide_synthetase	ABC87512.1|polyketide_synthase	ACB46195.1|polyketide_synthase	ACB46196.1|polyketide_synthase	ACR50773.1|polyketide_synthase	ACR50774.1|polyketide_synthase	ACR50785.1|polyketide_synthase	ACR50775.1|polyketide_synthase	ACN69989.1|polyketide_synthase	CCD31890.1|type_I_modular_polyketide_synthase	CCD31891.1|type_I_modular_polyketide_synthase	ADU86002.1|putative_modular_polyketide_synthase	ADU86004.1|putative_modular_polyketide_synthase	ADU86003.1|putative_modular_polyketide_synthase	NP_630372.1|type_I_polyketide_synthase	NP_630373.1|type_I_polyketide_synthase	YP_001159599.1|acyl_transferase_domain-containing_protein	YP_001508183.1|erythronolide_synthase	YP_001508185.1|Beta-ketoacyl_synthase	YP_001508184.1|Beta-ketoacyl_synthase	YP_001536142.1|AMP-dependent_synthetase_and_ligase	YP_001536143.1|Beta-ketoacyl_synthase	YP_001536146.1|Acyl_transferase	YP_001536145.1|Beta-ketoacyl_synthase	YP_001536144.1|Beta-ketoacyl_synthase	YP_003101044.1|short-chain_dehydrogenase/reductase_SDR	YP_003101046.1|Acyl_transferase	YP_003101045.1|Acyl_transferase	YP_003835572.1|AMP-dependent_synthetase_and_ligase	YP_004018121.1|Beta-ketoacyl_synthase	YP_004813740.1|acyl_transferase	YP_004813900.1|beta-ketoacyl_synthase	YP_004813899.1|beta-ketoacyl_synthase	YP_004817597.1|beta-ketoacyl_synthase	YP_004817600.1|beta-ketoacyl_synthase	YP_004817598.1|beta-ketoacyl_synthase	YP_004817599.1|acyl_transferase	YP_004909057.1|modular_polyketide_synthase_BFAS3	YP_004958925.1|modular_polyketide_synthase	YP_006269033.1|modular_polyketide_synthase	YP_006269010.1|beta-ketoacyl_synthase	EFP23532.1|	EFP23533.1|	ZP_08880278.1|beta-ketoacyl_synthase	ZP_08880284.1|beta-ketoacyl_synthase	ZP_09872374.1|polyketide_synthase_family_protein	ZP_09872375.1|polyketide_synthase_family_protein	ZP_07291842.1|lasalocid_modular_polyketide_synthase	ZP_07291845.1|modular_polyketide_synthase	ZP_08239904.1|6-deoxyerythronolide-B_synthase.,_Mycocerosate	ZP_08239907.1|6-deoxyerythronolide-B_synthase.,_NADPH:quinone	ZP_09983130.1|polyketide_synthase_family_protein	ZP_09983132.1|polyketide_synthase_family_protein	BAB69305.1|modular_polyketide_synthase	BAD08360.1|polyketide_synthase_modules_7-8	BAD38978.1|type_I_polyketide_synthase	BAD38980.1|type_I_polyketide_synthase	BAD38979.1|type_I_polyketide_synthase	CAE45669.1|borrelidin_polyketide_synthase,_type_I	CAE45670.1|borrelidin_polyketide_synthase,_type_I	CAL58681.1|polyketide_synthase	CAL58682.1|polyketide_synthase	AAM81584.2|putative_type_I_polyketide_synthase	AAM81586.2|putative_type_I_polyketide_synthase	ABB52544.1|putative_type_I_polyketide_synthase	AAQ84144.1|Plm4	AAQ84146.1|Plm6	ABM47021.1|polyketide_synthase_type_I	ABM47024.1|polyketide_synthase_type_I	ADX66459.1|ScnS4	ADX66460.1|ScnS3	AEP40935.1|polyketide_synthase_type_I	AEP40940.1|polyketide_synthase_type_I	AFD22864.1|FkbA	NP_336154.1|polyketide_synthase	NP_336155.1|polyketide_synthase	NP_733695.1|type_I_polyketide_synthase	YP_001102988.1|EryAI_erythromycin_polyketide_synthase_modules_1	YP_001102991.1|EryAIII_erythromycin_polyketide_synthase_modules	YP_001102990.1|EryAII_erythromycin_polyketide_synthase_modules	YP_001852063.1|type_I_modular_polyketide_synthase	YP_004016981.1|6-deoxyerythronolide-B_synthase	YP_004016982.1|6-deoxyerythronolide-B_synthase	YP_004813741.1|beta-ketoacyl_synthase	YP_004909059.1|modular_polyketide_synthase_BFAS5	EFP16249.1|	ZP_07417999.1|polyketide_synthase	ZP_08883933.1|beta-ketoacyl_synthase	ZP_08883934.1|beta-ketoacyl_synthase	ZP_06769488.1|modular_polyketide_synthase	ZP_06769489.1|modular_polyketide_synthase	ZP_05000626.1|polyketide_synthase_type_I	ZP_05000627.1|polyketide_synthase_type_I	ZP_06443378.1|RifB_protein	ZP_06443379.1|polyketide_synthase_Pks12	ZP_08239795.1|Mycocerosate_synthase.,_6-deoxyerythronolide-B	ZP_09982690.1|polyketide_synthase_family_protein	ZP_09983131.1|polyketide_synthase_family_protein	AAA79984.2|soraphen_polyketide_synthase_B	AAK19883.1|soraphen_polyketide_synthase_A	BAK64637.1|polyketide_synthase	BAK64638.1|polyketide_synthase	AAC01710.1|RifA	AAC01711.1|RifB	EHK83579.1|beta-ketoacyl_synthase	EHK83584.1|beta-ketoacyl_synthase	EHK80165.1|beta-ketoacyl_synthase	EHK80166.1|beta-ketoacyl_synthase	CAE45671.1|borrelidin_polyketide_synthase,_type_I	AAV51820.1|EryAI	AAV51822.1|EryAIII	AAV51821.1|EryAII	ABC84456.1|NigAI	ABC84457.1|NigAII	ABG02263.1|SalA	ABG02264.1|SalB	ABM47022.1|polyketide_synthase_type_I	ABI94379.1|tautomycetin_biosynthetic_PKS	ABI94380.1|tautomycetin_biosynthetic_PKS	ACB46471.1|polyketide_synthase	ACO94456.1|polyketide_synthase_type_I	CCD31892.1|type_I_modular_polyketide_synthase	CCD31893.1|type_I_modular_polyketide_synthase	YP_882292.1|erythronolide_synthase,_modules_3_and_4	YP_882293.1|RifB_protein	YP_001287624.1|polyketide_synthase_pks7	YP_001287625.1|polyketide_synthase_pks8	YP_001507780.1|Beta-ketoacyl_synthase	YP_001507781.1|Beta-ketoacyl_synthase	YP_001537950.1|Beta-ketoacyl_synthase	YP_001537953.1|Beta-ketoacyl_synthase	YP_001850776.1|polyketide_synthase_Pks7	YP_001850777.1|polyketide_synthase,_Pks8	YP_003450267.1|coronafacic_acid_polyketide_synthase_I	YP_003450268.1|polyketide_synthase	YP_004085499.1|beta-ketoacyl_synthase	YP_004805907.1|beta-ketoacyl_synthase	YP_004805908.1|beta-ketoacyl_synthase	YP_004919607.1|polyketide_synthase	YP_004960228.1|short-chain_dehydrogenase/reductase_SDR	YP_006051575.1|polyketide_synthase_type_I	YP_006051577.1|erythronolide_synthase,_modules_3_and_4	YP_006051576.1|FscC	YP_006243055.1|modular_polyketide_synthase	YP_006243075.1|modular_polyketide_synthase	YP_006243056.1|modular_polyketide_synthase	YP_006243077.1|modular_polyketide_synthase	EFP33613.1|	ZP_07445584.1|polyketide_synthase_pks1	EFP37531.1|	ZP_07441394.1|polyketide_synthase_pks1	EFP54953.1|	EFP54954.1|	ZP_10073071.1|beta-ketoacyl_synthase	ZP_06769490.1|modular_polyketide_synthase	ZP_07291844.1|modular_polyketide_synthase	ZP_07294860.1|modular_polyketide_synthase	ZP_09982691.1|polyketide_synthase_family_protein	ZP_09983135.1|polyketide_synthase_family_protein	BAF85837.1|modular_polyketide_synthase	BAG85026.1|putative_polyketide_synthase	CAC20919.1|PimS4_protein	CAC20920.1|PimS3_protein	AAQ84156.1|Plm1	AAS79459.1|polyketide_synthase_subunit	AAY28225.1|HbmAI	ABY21538.1|AngAI	ACB37740.1|putative_type_I_polyketide_synthase	ADM46356.1|polyketide_synthase	ADH04658.1|TugB	ADC79616.1|BafAI	ADU56246.1|polyketide_synthase	ADX66461.1|ScnS2	ADX66472.1|ScnS1	AEZ54374.1|PieA1	AFL48525.1|laidlomycin_polyketide_synthase_(loading_module	NP_821590.1|modular_polyketide_synthase	YP_001827691.1|putative_type-I_PKS	YP_003762839.1|rifamycin_polyketide_synthase	YP_004018114.1|acyl_transferase	YP_004404992.1|modular_polyketide_synthase	YP_004404993.1|modular_polyketide_synthase	YP_004919606.1|polyketide_synthase	ZP_08880281.1|beta-ketoacyl_synthase	ZP_08880286.1|acyl_transferase	ZP_08801518.1|type_I_polyketide_synthase	ZP_09833591.1|hypothetical_protein	ZP_09872377.1|polyketide_synthase_family_protein	ZP_09872378.1|polyketide_synthase_family_protein	ZP_06574374.1|nodular_polyketide_synthase	ZP_06574376.1|type_I_modular_polyketide_synthase	ZP_07291863.1|polyketide_synthase_type_I	ZP_07291865.1|modular_polyketide_synthase	ZP_08239797.1|Mycocerosate_synthase	ZP_09982702.1|polyketide_synthase_family_protein	CAA44448.1|6-deoxyerythronolide_B_synthase_II	CAA44449.1|6-deoxyerythronolide_B_synthase_III	YP_004967444.1|modular_polyketide_synthase	ZP_09976089.1|beta-ketoacyl_synthase	EHB55431.1|6-deoxyerythronolide-B_synthase.,_NADPH:quinone	ZP_05216095.1|tylactone_synthase_modules_4_&_5	YP_880988.1|tylactone_synthase_modules_4_&_5	EGO37215.1|polyketide_synthase_family_protein	YP_637421.1|beta-ketoacyl_synthase	NP_961164.1|hypothetical_protein	YP_001068538.1|beta-ketoacyl_synthase	YP_004074898.1|polyketide_synthase_family_protein	YP_001131687.1|beta-ketoacyl_synthase	YP_951124.1|beta-ketoacyl_synthase	AFM15061.1|polyketide_synthase_family_protein	YP_884821.1|type_I_modular_polyketide_synthase	AAU04878.1|polyketide_synthase	EHB97894.1|polyketide_synthase	EIC64968.1|polyketide_synthase	EHM23440.1|polyketide_synthase	CAJ77667.1|Pks_protein	YP_005337378.1|beta-ketoacyl_synthase	YP_006305254.1|beta-ketoacyl_synthase	YP_001701685.1|polyketide_synthase	ZP_05224861.1|beta-ketoacyl_synthase	YP_005342504.1|beta-ketoacyl_synthase	YP_025562.1|Type_I_modular_polyketide_synthase	YP_002274116.1|type_I_modular_polyketide_synthase,_MlsA1	ACS36476.1|polyketide_synthase	ABB88535.1|polyketide_synthase_type_I	YP_025554.1|Type_I_modular_polyketide_synthase	ZP_05001662.1|polyketide_synthase_type_I	YP_006055161.1|type_I_polyketide_synthase	YP_004912779.1|polyketide_synthase	ADH04657.1|TugA	ZP_07277108.1|modular_polyketide_synthase	YP_004920763.1|3-ketoacyl-ACP_synthase	EHI41903.1|type_I_polyketide_synthase	YP_002781347.1|polyketide_synthase	ZP_10004368.1|type_I_polyketide_synthase	YP_704180.1|type_I_polyketide_synthase	YP_004909685.1|Polyketide_synthase_type_I	ZP_06565898.1|modular_polyketide_synthase	YP_001104839.1|modular_polyketide_synthase	YP_001851317.1|polyketide_synthase,_Pks12	YP_906117.1|polyketide_synthase,_Pks12	NP_960730.1|Pks12	YP_881643.1|erythronolide_synthase,_modules_3_and_4	NP_855724.1|polyketide_synthase_pks12	ZP_05227172.1|erythronolide_synthase,_modules_3_and_4	YP_006306051.1|erythronolide_synthase,_modules_3_and_4	YP_001288018.1|hypothetical_protein	ZP_06952405.1|hypothetical_protein	YP_005337970.1|erythronolide_synthase,_modules_3_and_4	ZP_06960730.1|hypothetical_protein	NP_336573.1|polyketide_synthase	YP_978157.1|putative_polyketide_synthase_pks12	YP_004745511.1|putative_polyketide_synthase_pks12	YP_005171512.1|polyketide_synthase	BAL66054.1|polyketide_synthase	ZP_06437412.1|polyketide_synthase_pks12	ZP_04925545.1|hypothetical_protein	YP_003031896.1|hypothetical_protein	ZP_06802678.1|polyketide_synthase_Pks12	ZP_08716417.1|erythronolide_synthase,_modules_3_and_4	ZP_07012960.1|polyketide_synthase	YP_001283385.1|polyketide_synthase_Pks12	YP_005343127.1|erythronolide_synthase,_modules_3_and_4	NP_216564.1|polyketide_synthase_pks12	YP_005348130.1|erythronolide_synthase,_modules_3_and_4	YP_004805567.1|beta-ketoacyl_synthase	YP_003100954.1|Acyl_transferase	NP_823544.1|modular_polyketide_synthase	YP_003493864.1|putative_type_I_polyketide_synthase	YP_001105078.1|modular_polyketide_synthase-	YP_004920771.1|PimS1_protein_(fragment)	ZP_05000936.1|polyketide_synthase_type_I	ADC79618.1|BafAIII	YP_004814596.1|beta-ketoacyl_synthase	AAC68815.1|FK506_polyketide_synthase	ZP_06564495.1|type_I_modular_polyketide_synthase	YP_714269.1|putative_type_I_polyketide_synthase	ZP_10067131.1|modular_polyketide_synthase_BFAS3	ZP_06582601.1|rifamycin_polyketide_synthase	ABI93779.1|GdmPKS	YP_003102375.1|Mycocerosate_synthase.,_Erythronolide_synthase	YP_004583292.1|6-deoxyerythronolide-B_synthase	ZP_07299483.1|type_I_polyketide_synthase_AVES_3	AAR87133.1|type_I_polyketide_synthase	ZP_09180021.1|modular_polyketide_synthase	YP_004908776.1|putative_modular_polyketide_synthase	CAN89636.1|putative_polyketide_synthase	YP_004016980.1|Beta-ketoacyl_synthase	ABE27985.1|polyketide_synthase_I_protein	ZP_09032918.1|Mycocerosate_synthase.,_6-deoxyerythronolide-B	YP_004816435.1|acyl_transferase	ADB23403.1|polyketide_synthase_type_I	EHK88442.1|acyl_transferase	ADH04639.1|TgaA	ZP_05217076.1|RifB_protein	EHK86571.1|beta-ketoacyl_synthase	EIM49089.1|type_I_polyketide_synthase	YP_004966649.1|type_I_polyketide_synthase	YP_004959041.1|type_I_polyketide_synthase	ADC45586.1|modular_polyketide_synthase	ZP_09832598.1|hypothetical_protein	ZP_05000472.1|polyketide_synthase_subunit	ZP_01908137.1|modular_polyketide_synthase	ZP_06847686.1|possible_erythronolide_synthase,_modules_3_and	AFG19419.1|MycD1	ZP_08806600.1|putative_type-I_PKS	CAE02605.1|polyketide_synthase_type_I	CAO85897.1|modular_polyketide_synthase_NorB	NP_301229.1|putative_polyketide_synthase	ZP_06455879.1|polyketide_synthase_pks1	NP_856616.1|polyketide_synthase_PKS1	ZP_06506124.1|polyketide_synthase_PKS1	ZP_06799659.1|putative_polyketide_synthase	ZP_04750446.1|putative_polyketide_synthase	ZP_06416310.1|Acyl_transferase	YP_001850066.1|polyketide_synthase_Pks15/1	YP_905915.1|polyketide_synthase_Pks15/1	YP_005913319.1|hypothetical_protein	ZP_06847131.1|erythronolide_synthase,_modules_3_and_4	EHK82948.1|modular_polyketide_synthase	ZP_08807784.1|putative_type-I_PKS	ZP_04747737.1|Fatty_acyl-AMP_ligase_FadD28_1_and_polyketide	YP_048720.1|type_I_polyketide_synthase	ZP_07279776.1|predicted_protein	YP_005914129.1|polyketide_synthase_PKS1	ZP_06565899.1|modular_ype_I_polyketide_synthase	YP_001104838.1|modular_ype_I_polyketide_synthase	EGH61935.1|coronafacic_acid_polyketide_synthase_I	NP_794435.1|coronafacic_acid_polyketide_synthase_I	AAD03047.1|type_I_polyketide_synthase	EFW77568.1|coronafacic_acid_polyketide_synthase_I	YP_714268.1|putative_enoyl-[acyl-carrier-protein]_reductase	ZP_08883936.1|beta-ketoacyl_synthase	YP_003300364.1|Acyl_transferase	ABV49610.1|polyketide_synthase	ZP_08880289.1|modular_polyketide_synthase	ZP_06413544.1|Mycocerosate_synthase.,_6-deoxyerythronolide-B	YP_004958403.1|putative_type-I_PKS	YP_004908270.1|putative_modular_polyketide_synthase	ZP_09165603.1|6-deoxyerythronolide-B_synthase	ZP_08879034.1|type_I_polyketide_synthase	ZP_08240099.1|(Acyl-carrier-protein)_S-acetyltransferase.,	YP_001827885.1|putative_type-I_PKS	YP_710637.1|putative_6-methylsalicylic_acid_synthase	AAP85335.1|type_I_PKS	CAE02602.1|polyketide_synthase_type_I	CAQ64691.1|lasalocid_modular_polyketide_synthase	ZP_08879029.1|modular_polyketide_synthase	NP_824069.1|modular_polyketide_synthase	YP_003648397.1|acyl_transferase	YP_004908269.1|putative_modular_polyketide_synthase	ZP_06567595.1|EryAI_erythromycin_polyketide_synthase_modules_1	ZP_09170671.1|Beta-ketoacyl-acyl-carrier-protein_synthase_I.,	ZP_09180013.1|beta-ketoacyl_synthase	ZP_09959142.1|beta-ketoacyl_synthase	EHN75366.1|polyketide_synthase_type_I	AEZ64503.1|Herd	AAQ84145.1|Plm5	AAS46347.1|NlmA5	YP_003493866.1|putative_type_I_polyketide_synthase	AFG19420.1|MycD2	ADC45515.1|modular_polyketide_synthase	ZP_09839472.1|acyl_transferase	YP_712780.1|putative_type_I_polyketide_synthase	YP_004958959.1|putative_type_I_polyketide_synthase	YP_003678449.1|acyl_transferase	ZP_09033879.1|6-deoxyerythronolide-B_synthase	YP_004961431.1|type_I_modular_polyketide_synthase	ZP_04711960.1|modular_polyketide_synthase	AAK73503.1|AmphK	ZP_06413765.1|AMP-dependent_synthetase_and_ligase	ZP_09978599.1|polyketide_synthase	ZP_10066828.1|type_I_polyketide_synthase	ABB05102.1|LipPks1	YP_004016984.1|acyl_transferase	AAM81585.1|putative_type_I_polyketide_synthase	AAS79460.1|polyketide_synthase_subunit	AAD03048.1|type_I_polyketide_synthase	ZP_07253924.1|coronafacic_acid_polyketide_synthetase_II	NP_794436.1|coronafacic_acid_polyketide_synthetase_II	YP_048719.1|type_I_polyketide_synthase	ZP_09017309.1|6-deoxyerythronolide-B_synthase.,	ZP_04589972.1|coronafacic_acid_polyketide_synthetase_II	AAB66505.1|tylactone_synthase_module_3	ABV83223.1|CppK	ZP_07280041.1|predicted_protein	EGO36816.1|polyketide_synthase_family_protein	NP_960304.1|Pks7	ZP_04752034.1|polyketide_synthase_Pks7	ZP_06437018.1|polyketide_synthase_pks7	YP_004746387.1|putative_polyketide_synthase_PKS1	YP_005918031.1|polyketide_synthase_PKS1	YP_005910502.1|polyketide_synthase_pks1	NP_217462.1|polyketide_synthase_PKS1	ZP_02552315.1|putative_polyketide_synthase_pks1	ZP_07415572.1|polyketide_synthase_pks1	ZP_06953346.1|polyketide_synthase_pks1	YP_003030966.1|polyketide_synthase_pks1	NP_337531.1|polyketide_synthase	YP_005924086.1|polyketide_synthase_pks1	EHK81054.1|beta-ketoacyl_synthase	ZP_09033701.1|6-deoxyerythronolide-B_synthase	YP_004959636.1|putative_type_I_polyketide_synthase	ZP_01911722.1|modular_polyketide_synthase	YP_001106332.1|type_I_PKS_modular_polyketide_synthas	ZP_04608883.1|polyketide_synthase	AAM54077.1|polyketide_synthase	ZP_07281882.1|acyl_transferase_domain-containing_protein	YP_003100936.1|Acyl_transferase	ABB88536.1|polyketide_synthase_type_I	ZP_09833586.1|hypothetical_protein	EHK80171.1|modular_polyketide_synthase	EHK88441.1|modular_polyketide_synthase	YP_001508558.1|erythronolide_synthase	ZP_06589197.1|polyketide_synthase	ZP_06438358.1|polyketide_synthase_pks15	AAO61221.1|type_I_PKS	YP_004815656.1|beta-ketoacyl_synthase	ZP_09033814.1|6-deoxyerythronolide-B_synthase	ZP_06414402.1|Acyl_transferase	ZP_06587686.1|modular_polyketide_synthase	CAE02606.1|polyketide_synthase_type_I	ZP_04711958.1|acyl_transferase_domain-containing_protein	YP_001509108.1|erythronolide_synthase	ZP_10066743.1|type_1_modular_polyketide_synthase	YP_712782.1|putative_type_1_modular_polyketide_synthase	AEH42490.1|polyketide_synthase	ZP_09837597.1|beta-ketoacyl_synthase	ZP_07306998.1|polyketide_synthase_type_I	YP_712781.1|putative_Type_I_polyketide_synthase	ZP_09017308.1|6-deoxyerythronolide-B_synthase.,_NADPH:quinone	ZP_04925186.1|polyketide_synthase_pks7	ZP_10067052.1|putative_type-I_PKS	YP_001849493.1|Fatty_acyl-AMP_ligase_FadD28_1_and_polyketide	ZP_06437019.1|polyketide_synthase_pks8	ZP_06847687.1|polyketide_synthase	ZP_06505377.1|polyketide_synthase	ZP_06847129.1|polyketide_synthase	ZP_07302072.1|modular_polyketide_synthase	ZP_09173410.1|6-deoxyerythronolide-B_synthase	ABB88523.1|polyketide_synthase_type_I	ZP_06417827.1|Acyl_transferase	ZP_06413545.1|Acyl_transferase	YP_003648400.1|Mycocerosate_synthase.,_6-deoxyerythronolide-B	YP_003102374.1|thioester_reductase_domain_protein	ZP_07299792.1|polyketide_synthase	ZP_09277936.1|putative_polyketide_synthase	ZP_09982645.1|polyketide_synthase_family_protein	ZP_08289418.1|type_I_polyketide_synthase	AFK80317.1|putative_PKS	ZP_06587678.1|polyketide_synthase	YP_005361501.1|polyketide_synthase	AAA50928.1|pks002c	ZP_06434250.1|probable_polyketide_synthase_pks1	ZP_05141116.1|polyketide_synthase_pks7	ZP_06449936.1|polyketide_synthase_pks8	ZP_06432864.1|polyketide_synthase_pks8	ZP_06433292.1|polyketide_synthase	YP_004405124.1|type_I_polyketide_synthase	YP_003267360.1|Acyl_transferase	ZP_07301993.1|polyketide_synthase_pks7	ZP_01908136.1|modular_polyketide_synthase	ZP_09277934.1|putative_polyketide_synthase	ZP_10073172.1|beta-ketoacyl_synthase	YP_006057656.1|polyketide_synthase	ZP_06450386.1|polyketide_synthase_pks8	ZP_06517546.1|polyketide_synthase_pks12	AAC46026.1|polyketide_synthase_modules_4_and_5	BAG85031.1|putative_polyketide_synthase	EIM49278.1|type_I_polyketide_synthase	ZP_09839473.1|acyl_transferase	EGP48546.1|polyketide_synthase,_Pks12	ZP_01913248.1|type_I_polyketide_synthase_AVES_2	ZP_06587695.1|NapC	YP_003648398.1|acyl_transferase	EGH61936.1|coronafacic_acid_polyketide_synthetase_II	EFW77569.1|coronafacic_acid_polyketide_synthetase_II	YP_004915250.1|Polyketide_synthase_(fragment)	ZP_07305467.1|polyketide_synthase	BAE93728.1|type_I_polyketide_synthase	ZP_10073070.1|acyl_transferase	ZP_06711001.1|polyketide_synthase	YP_003648396.1|6-deoxyerythronolide-B_synthase
SMCOG10003	YP_004921966.1|cytochrome_P450	YP_004921967.1|cytochrome_P450	YP_004903699.1|cytochrome_P450	YP_004903701.1|cytochrome_P450	YP_004805897.1|cytochrome_P450	YP_004805898.1|cytochrome_P450	YP_006243065.1|cytochrome_P450_hydroxylase	YP_006243066.1|cytochrome_P450_hydroxylase	ZP_07280247.1|predicted_protein	ZP_07280248.1|predicted_protein	CAI94681.1|cytochrome_P450	CAI94726.1|putative_cytochrome_P450	BAF02929.1|cytochrome_P450_monooxygenase	YP_003102275.1|cytochrome_P450	AAT09797.1|NocL	AAN85514.1|cytochrome_P450_hydroxylase	BAJ52675.1|putative_cytochrome_P450	ABM21756.1|PdmJ	BAA23153.1|	YP_004815015.1|cytochrome_P450	ZP_04608874.1|cytochrome_P450	ADZ45320.1|cytochrome_P450	ZP_06769963.1|cytochrome_P450-like_enzyme	YP_005464791.1|cytochrome_P450	YP_003491881.1|P450-like_monoxygenase	ZP_06587698.1|cytochrome_P450	ZP_09402884.1|putative_cytochrome_P450	ZP_07281900.1|cytochrome_P450	AAT12284.1|LtxB	ADB02836.1|AzicO2	YP_005529299.1|cytochrome_P450	YP_003763547.1|cytochrome_P450	ZP_06574441.1|cytochrome_P450_hydroxylase	ZP_10143602.1|cytochrome_P450_family_protein	YP_004814825.1|cytochrome_P450	CCA59424.1|putative_cytochrome_P450_hydroxylase	YP_001821776.1|putative_cytochrome_P450	ZP_08233846.1|cytochrome_P450	ZP_06847671.1|cytochrome_P450-SU2	ZP_05227152.1|hypothetical_protein	YP_005348149.1|hypothetical_protein	YP_005343146.1|hypothetical_protein	YP_005337989.1|hypothetical_protein	YP_006306071.1|hypothetical_protein	ZP_07299480.1|cytochrome_P450-SU2	ZP_08879073.1|cytochrome_P450	YP_004806612.1|cytochrome_P450	ZP_06706678.1|cytochrome_P450	ZP_07282176.1|cytochrome_P450	ZP_07308347.1|cytochrome_P450_hydroxylase	ZP_09832373.1|hypothetical_protein	EHK80190.1|cytochrome_P450-like_enzyme	EHK81421.1|cytochrome_P450-like_enzyme	AAK73509.1|AmphN	ZP_09956900.1|cytochrome_P450	ZP_09747974.1|cytochrome_P450	YP_006243793.1|cytochrome_P450	ZP_09842814.1|cytochrome_P450	ZP_08716402.1|hypothetical_protein	ZP_09836721.1|cytochrome_P450	ZP_08286151.1|cytochrome_P450_hydroxylase	YP_001536958.1|cytochrome_P450	YP_004958905.1|cytochrome_P450	NP_960716.1|hypothetical_protein	YP_881656.1|cytochrome_P450_family_protein	YP_004815190.1|cytochrome_P450	YP_003682581.1|cytochrome_P450	NP_821587.1|cytochrome_P450_hydroxylase	ACY06271.1|putative_p450_monooxygenase	YP_005130511.1|Cytochrome_P450	EHM04896.1|BioI	ZP_06581281.1|cytochrome_P450_hydroxylase	YP_001536885.1|cytochrome_P450	YP_004405003.1|cytochrome_P450	YP_003488831.1|putative_monooxygenase	NP_851459.1|P450-like_hydroxylase	ZP_09180163.1|cytochrome_P450	ZP_08290400.1|cytochrome_P450_hydroxylase	AAF71771.1|NysN	NP_828362.1|cytochrome_P450_hydroxylase	ZP_06589341.1|PdmW	ZP_08877914.1|Peroxidase	AAM97370.1|RubU	YP_001537948.1|cytochrome_P450	YP_480704.1|cytochrome_P450	YP_001852232.1|cytochrome_P450_269A1_Cyp269A1	ZP_08882990.1|cytochrome_P450	ADU85996.1|putative_cytochrome_P450_hydroxylase	YP_001537823.1|cytochrome_P450	ZP_06589181.1|cytochrome_P450	AAQ82557.1|FscP	ZP_08121872.1|cytochrome_P450	YP_003678986.1|cytochrome_P450	YP_003762858.1|cytochrome_P450	ZP_09180006.1|cytochrome_P450	YP_003135139.1|cytochrome_P450	ZP_05008887.1|cytochrome_P450_105A3	ZP_06775739.1|Cytochrome_P450	ZP_08220747.1|putative_cytochrome_P450-SU1_(P450-CVA1)	ZP_05002926.1|PimD_protein	ZP_06776583.1|cytochrome_P450	YP_005327234.1|cytochrome_P450	ADM46355.1|cytochrome_P450-like_protein	AAR16519.1|RimG	ABV83225.1|CppN	AEM44272.1|cytochrome_P450	YP_001161233.1|cytochrome_P450	AAR87132.1|cytochrome_P450_monooxygenase	ZP_06415894.1|cytochrome_P450	YP_003101421.1|cytochrome_P450	ADX66468.1|ScnG	CAC20928.1|PimG_protein	ZP_09073713.1|YjiB	AAC01709.1|putative_cytochrome_P450-like_protein	ZP_09841216.1|cytochrome_P450	ZP_04607692.1|p450_monooxygenase_encR	AET25213.1|putative_cytochrome_P450_monooxygenase	ZP_08931323.1|cytochrome_P450	ZP_06565897.1|cytochrome_P450-like_enzyme	YP_001104840.1|cytochrome_P450-like_enzyme	YP_004403123.1|cytochrome_P450	CAE45673.1|putative_cytochrome_P450	YP_003599057.1|cytochrome_P450	ZP_06973693.1|cytochrome_P450	AAM80534.1|StaG	CAA76548.1|P450_monooxygenase	ABY66014.1|P450_oxidoreductase	AEI58869.1|p450_monooxygenase	YP_003264601.1|cytochrome_P450	ZP_06823937.1|cytochrome_P450	CAI78125.1|putative_cytochrome_P450	CAK51058.1|putative_cytochrome_P450	CCD33140.1|P450_monooxygenase_B	ZP_07303547.1|cytochrome_P450_monooxygenase	ZP_09169587.1|Linalool_8-monooxygenase	ZP_06581957.1|P450_hydroxylase	CAG15018.1|P450_monooxygenase	CAE53360.1|Oxy_protein	ZP_07273689.1|NocL	ZP_06594038.1|NikQ_protein	ACO94495.1|P450_monooxygenase	ZP_08453059.1|putative_cytochrome_P450	YP_001508236.1|cytochrome_P450	ZP_09982583.1|cytochrome_P450	YP_700417.1|cytochrome_P450_CYP254	YP_003123759.1|cytochrome_P450	AAM77997.1|cytochrome_P-450	EHK86574.1|cytochrome_p450-like_enzyme	EHK80160.1|cytochrome_p450-like_enzyme	ZP_09872381.1|cytochrome_P450	ZP_09833594.1|hypothetical_protein	YP_003680145.1|cytochrome_P450	YP_004958777.1|cytochrome_P450	CCI34728.1|putative_cytochrome_P450	YP_003342430.1|putative_cytochrome_P450	YP_003950452.1|cytochrome_p450	ZP_01459433.1|cytochrome_P450_107B1	YP_003951193.1|cytochrome_p450	NP_924888.1|cytochrome_P-450_like_protein	YP_003487517.1|P450-like_protein	YP_003973169.1|cytochrome_P450_of_bacillaene_metabolism	EIM08920.1|cytochrome_P450_of_bacillaene_metabolism	NP_823163.1|cytochrome_P450_hydroxylase	YP_004818649.1|cytochrome_P450	YP_005371067.1|polyketide_biosynthesis_cytochrome_P450_PksS	YP_004877344.1|cytochrome_P450	ZP_03591447.1|hydroxylase_of_the_polyketide_produced_by_the	NP_389605.2|cytochrome_P450_of_bacillaene_metabolism	YP_001853527.1|cytochrome_P450_164A3_Cyp164A3	CBA11565.1|cytochrome_P450	YP_005545646.1|bacillaene_synthesis;_putative_cytochrome_P450	YP_005541372.1|bacillaene_synthesis;_cytochrome_P450_'oxidase'	YP_003920387.1|bacillaene_synthesis_protein_cytochrome_P450	YP_004362495.1|cytochrome_P-450_like_protein	YP_005556850.1|cytochrome_P450	YP_006231666.1|Cytochrome_P450	ZP_06873412.1|cytochrome_P450_of_bacillaene_metabolism	YP_003866127.1|cytochrome_P450_of_bacillaene_metabolism	ZP_09982647.1|cytochrome_P450	ZP_07296485.1|cytochrome_P450_family_protein	YP_004207778.1|cytochrome_P450_of_bacillaene_metabolism	AAL06684.1|P450_hydroxylase	NP_979001.1|cytochrome_p450	ZP_01462073.1|cytochrome_P450_107B1	YP_005421016.1|bacillaene_synthesis	YP_003407319.1|cytochrome_P450	YP_006241968.1|cytochrome_P450	YP_001421297.1|hypothetical_protein	ZP_06567261.1|6-deoxyerythronolide_B_hydroxylase_(6-DEB	YP_001102997.1|6-deoxyerythronolide_B_hydroxylase_(6-DEB	ZP_10042937.1|BaeS	CBD77752.1|cytochrome_P450	YP_001421418.1|BioI	CAE11256.1|BioI_protein	ZP_07299732.1|cytochrome_P450_107B1	ZP_06920822.1|cytochrome_P450_hydroxylase	YP_004016528.1|cytochrome_P450	ZP_10043065.1|BioI	ZP_07315113.1|cytochrome_P450_107B1	YP_005130404.1|cytochrome_P450_CypA	AEC04353.1|cytochrome_P450	ZP_09838750.1|P450_heme-thiolate_protein	YP_004818371.1|cytochrome_P450	YP_006248444.1|cytochrome_P450_hydroxylase	YP_003124932.1|cytochrome_P450	YP_005421286.1|Cytochrome_P450	YP_713399.1|putative_cytochrome_P450	YP_003116885.1|cytochrome_P450	ZP_09402184.1|putative_cytochrome_P450	ZP_09982705.1|cytochrome_P450	ZP_08508054.1|cytochrome_P450_107B1	YP_001508260.1|cytochrome_P450	YP_003493459.1|putative_monooxygenase	ADY38541.1|TrdI	ADC79647.1|TamI	ZP_10256491.1|cytochrome_P450	YP_005549597.1|cytochrome_P450_for_pimelic_acid_formation_for	YP_005545776.1|cytochrome_P450_for_pimelic_acid_formation_for	YP_005541248.1|cytochrome_P450_for_pimelic_acid_formation_for	YP_003920515.1|cytochrome_P450_for_pimelic_acid_formation_for	YP_001861570.1|cytochrome_P450	YP_003658952.1|cytochrome_P450	YP_004805558.1|cytochrome_P450	ACY01404.1|hydroxylase	ZP_07291864.1|predicted_protein	YP_004581886.1|Linalool_8-monooxygenase	ZP_06593022.1|cytochrome_P450	YP_001851065.1|cytochrome_P450_140A5_Cyp140A5	ZP_00517718.1|Cytochrome_P450	CCA59495.1|putative_cytochrome_P450_hydroxylase	NP_851448.1|P450-like_hydroxylase	AAU93799.1|cytochrome_P450_oxidoreductase	ZP_04273598.1|Cytochrome_P450	NP_978960.1|cytochrome_P450	ZP_06564492.1|cytochrome_P450_monooxygenase	YP_001106338.1|cytochrome_P450_monooxygenase	YP_003836986.1|cytochrome_P450	ZP_08234974.1|Peroxidase	YP_003265313.1|cytochrome_P450	ADC45514.1|cytochrome_P450	ZP_03233424.1|cytochrome_P450	YP_001822790.1|putative_cytochrome_P450	ZP_09404910.1|putative_cytochrome_P450	YP_002338647.1|cytochrome_P450	YP_025575.1|cytochrome_p450_150_cyp150	ZP_04126643.1|Cytochrome_P450	YP_004904089.1|cytochrome_P450	YP_003765543.1|cytochrome_P450	ZP_07285026.1|cytochrome_P450_monooxygenase_107L14	YP_004084158.1|cytochrome_p450	ZP_08504615.1|Cytochrome_P450	EHI40158.1|cytochrome_P450_CYP147	YP_480713.1|cytochrome_P450	NP_823553.1|cytochrome_P450	ZP_04065382.1|Cytochrome_P450	ZP_04096758.1|Cytochrome_P450	YP_001159304.1|cytochrome_P450	YP_001537491.1|cytochrome_P450	YP_004077934.1|cytochrome_P450	YP_001135403.1|cytochrome_P450	YP_702473.1|cytochrome_P450_CYP147	ABB88518.1|cytochrome_450_monooxygenase	AAQ84164.1|PlmS2	ZP_09839647.1|cytochrome_P450_monooxygenase	ABB88539.1|cytochrome_P450	ZP_06710519.1|conserved_hypothetical_protein	YP_005263988.1|cytochrome_P450	YP_001537954.1|cytochrome_P450	NP_821759.1|cytochrome_P450	AEZ64507.1|Herg	YP_003836829.1|cytochrome_P450	YP_887995.1|cytochrome_P450_monooxygenase	AEP40931.1|cytochrome_P450_monooxygenase	YP_006269095.1|cytochrome_P450	YP_003764903.1|cytochrome_P450	ZP_08881523.1|cytochrome_P450_family_protein	YP_001617816.1|hypothetical_protein	YP_003101335.1|cytochrome_P450	NP_824713.1|cytochrome_P450	ZP_08234193.1|cytochrome_P450	YP_001822134.1|putative_cytochrome_P450	YP_003564329.1|cytochrome_P450	YP_003508979.1|cytochrome_P450	YP_004958958.1|cytochrome_P450	CAA60465.1|cytochrome_P450	ZP_07306565.1|cytochrome_P450_monooxygenase_107L14	YP_006054696.1|cytochrome_P450	YP_005002427.1|cytochrome_P450	YP_002439337.1|cytochrome_P450	NP_252021.1|cytochrome_P450	GAA19040.1|cytochrome_P450	YP_005003493.1|cytochrome_P450	YP_005974223.1|cytochrome_P450	YP_004912327.1|Cytochrome_P450_107B1	ZP_04935340.1|cytochrome_P450	ZP_09051807.1|hypothetical_protein	ZP_06877640.1|cytochrome_P450	YP_789821.1|cytochrome_P450	YP_713660.1|cytochrome_P450_like_protein	ZP_09747326.1|cytochrome_P450	ZP_01366781.1|hypothetical_protein	AEC13077.1|fosK	YP_003651166.1|cytochrome_P450	ABI22127.1|cytochrome_P450_hydroxylase	CAC11139.1|NikQ_protein	ZP_09961637.1|peroxidase	YP_005369906.1|cytochrome_P450_109	YP_001849240.1|cytochrome_P450_189A6_Cyp189A6	YP_880583.1|cytochrome_P450_superfamily_protein	ZP_04386486.1|cytochrome_P450_family_protein	ZP_04929616.1|cytochrome_P450	YP_004924445.1|cytochrome_P450	ZP_03055184.1|cytochrome_P450_superfamily	YP_003101029.1|cytochrome_P450	ZP_04999011.1|P450_hydroxylase	YP_005493534.1|Cytochrome_P450	YP_002766826.1|cytochrome_P450	ACF35461.1|MbcP	ACO94467.1|P450_monooxygenase	ZP_08804090.1|Peroxidase	YP_003341723.1|putative_cytochrome_P450	YP_001539316.1|cytochrome_P450	AAS79446.1|P450	ACR50783.1|P450_monooxygenase	YP_004959632.1|cytochrome_P450	ABB52529.1|cytochrome_P-450	ZP_07290580.1|cytochrome_P450_monooxygenase	ZP_08452004.1|PlaO3	ZP_06567774.1|cytochrome_P450_CYP116	YP_001104831.1|cytochrome_P450_CYP116	YP_001824786.1|putative_cytochrome_P450	ZP_05000459.1|cytochrome_P-450	YP_004909680.1|Cytochrome_P450_107B1	ZP_07299553.1|cytochrome_P450_107B1_(P450CVIIB1)	CBZ42148.1|P450-like_enzyme	YP_004927194.1|cytochrome_P450	YP_003100474.1|cytochrome_P450	ZP_08236947.1|cytochrome_P450	YP_001537180.1|cytochrome_P450	YP_003765300.1|cytochrome_P450	ABV91294.1|probable_cytochrome_P450	YP_004818093.1|cytochrome_P450	YP_003762859.1|cytochrome_P450	ZP_08238099.1|cytochrome_P450	YP_001825903.1|putative_cytochrome_P450	ZP_07299233.1|cytochrome_P450_107B1_(P450CVIIB1)	YP_004813103.1|cytochrome_P450	ZP_06567603.1|cytochrome_P450_erythromycin_B/D_C-12	YP_006249264.1|cytochrome_P450	ZP_07310256.1|cytochrome_P450-SU2	ZP_09840299.1|cytochrome_P450_monooxygenase	ZP_08154118.1|P450_heme-thiolate_protein	AAW49308.1|cytochrome_P450	CCC55925.1|hypothetical_protein	CBL94653.1|cytochrom_P450_hydroxylase	ZP_09794543.1|putative_cytochrome_P450	ZP_05029244.1|hypothetical_protein	ZP_07313249.1|cytochrome_P450_CypX	YP_001536155.1|cytochrome_P450	YP_004007429.1|cytochrome_p450_monooxygenase	YP_005284168.1|cytochrome_P450	AFK80342.1|putative_cytochrome_P450_hydroxylase	ZP_06526268.1|cytochrome_P450	ABY66012.1|P450_oxidoreductase	YP_004909240.1|cytochrome_P450	ZP_07305455.1|conserved_hypothetical_protein	YP_004907541.1|cytochrome_P450	YP_004405327.1|cytochrome_P450	YP_001539686.1|cytochrome_P450	ZP_07277092.1|predicted_protein	NP_638394.1|cytochrome_P450_hydroxylase	ACB46198.1|cytochrome_P450	YP_005638357.1|putative_cytochrome_P450_133B2	CCA80248.1|putative_cytochrome_P450_monooxygenase	YP_004360753.1|cytochrome_P450	AEF32101.1|RebP-like_cytochrome_P450	ZP_09973051.1|cytochrome_P450	ZP_09170222.1|Linalool_8-monooxygenase	NP_631725.1|cytochrome_P450	ADK54855.1|cytochrome_P450_oxidase	YP_001902554.1|putative_secreted_protein	ZP_06704217.1|cytochrome_P-450	YP_002773462.1|putative_cytochrome_P450	CAD19077.1|cytochrome_P450_monooxygenase	YP_004908761.1|cytochrome_P450	ZP_04712037.1|cytochrome_P450-like_enzyme	YP_004525459.1|cytochrome_P450	YP_003766140.1|cytochrome_P450	YP_004019185.1|cytochrome_P450	ZP_06731304.1|cytochrome_P-450	ZP_08185090.1|cytochrome_P450	ZP_06587760.1|cytochrome_P450_113A1	YP_003381942.1|cytochrome_P450	NP_643478.1|cytochrome_P-450_hydroxylase	ABV49609.1|cytochrome_P450_hydroxylase	YP_004523452.1|cytochrome_P450	YP_004997921.1|cytochrome_P450	ADB12494.1|EpoK	ABG02269.1|SalD	ABO15856.1|cytochrome_P450	NP_821588.1|cytochrome_P450_hydroxylase	AAR87134.1|cytochrome_P450_monooxygenase	CCF66498.1|cytochrome_P450_family_protein	ZP_04747450.1|cytochrome_P450_144A4_Cyp144A4	CAJ42333.1|cytochrome_P450	ZP_08186233.1|cytochrome_P450	AEM44320.1|putative_cytochrome_P450_hydroxylase	YP_003648695.1|cytochrome_P450	YP_365033.1|cytochrome_P-450	CBW45756.1|cytochrome_P45_monooxygenase	YP_001159546.1|cytochrome_P450	ZP_09213905.1|putative_cytochrome_P450	EER38845.1|cytochrome_P450	ZP_09402603.1|cytochrome_P450	EGC44477.1|cytochrome_P450	YP_005421685.1|Cytochrome_P450	YP_005130936.1|Cytochrome_P450	YP_480220.1|cytochrome_P450	YP_006329288.1|putative_cytochrome_P450_monooxygenase	ACS83778.1|cytochrome_P450_monooxygenase	YP_004925045.1|cytochrome_P450	YP_004815669.1|cytochrome_P450	ADY00182.1|GdmP	ZP_10043446.1|DfnK	YP_004744249.1|putative_cytochrome_P450_126_CYP126	ZP_09277938.1|putative_cytochrome_P450	ZP_08285107.1|putative_cytochrome_P450_hydroxylase	YP_006057654.1|cytochrome_P450-like_enzyme	YP_004018233.1|cytochrome_P450	ABI93790.1|GdmP	ABC02792.1|putative_cytochrome_P450_enzyme	ZP_09168786.1|Camphor_5-monooxygenase	AAY28237.1|HbmP	ZP_09476448.1|putative_cytochrome_P450	YP_004018126.1|cytochrome_P450	ZP_06774959.1|Cytochrome_P450	YP_004915248.1|Cytochrome_P450_107B1	ADI71453.1|putative_hydroxylase	NP_215292.1|cytochrome_P450_126	ZP_07299777.1|6-deoxyerythronolide_B_hydroxylase	ZP_06850272.1|cytochrome_P450_hydroxylase	CAG23984.1|putative_cytochrome_P450_monooxygenase	YP_004801208.1|cytochrome_P450	YP_001421788.1|DfnK	YP_004583287.1|cytochrome_P450	YP_004406141.1|cytochrome_P450	ZP_06433521.1|cytochrome_P450_124_cyp124	ZP_06450613.1|cytochrome_P450_124_cyp124	ZP_07414861.1|cytochrome_P450_124_cyp124	ZP_02550509.1|cytochrome_P450_124_cyp124	YP_005909906.1|cyp124,_cytochrome_P450_124_CYP124	YP_005360877.1|cytochrome_P450	YP_004745724.1|putative_cytochrome_P450_124_CYP124	YP_978372.1|putative_cytochrome_P450_124_CYP124	NP_216782.1|cytochrome_P450_124_CYP124	AAO06929.1|GdmP	YP_004914519.1|cytochrome_P450	ZP_05001639.1|cytochrome_P450	CAO85895.1|cytochrome_P-450_monooxygenase	ABK32250.1|Amb2	YP_001132877.1|cytochrome_P450	ZP_08718388.1|cytochrome_P450	YP_005341863.1|cytochrome_P450	YP_004813903.1|cytochrome_P450	ZP_09680739.1|cytochrome_P450	YP_004921083.1|cytochrome_P450	YP_003487702.1|P450-like_protein	YP_001536893.1|cytochrome_P450	ZP_09982492.1|cytochrome_P450	ZP_09950688.1|P450-like_hydroxylase	YP_004017751.1|cytochrome_P450	CCA54050.1|putative_cytochrome_P450_hydroxylase	EHS04552.1|putative_cytochrome_P450_CypX	YP_254605.1|hypothetical_protein	YP_004149871.1|cytochrome_P450-like_enzyme	YP_080659.1|cytochrome_P450-like_enzyme_CypX	ZP_06872767.1|putative_monooxygenase_(cytochrome_P450)	NP_391386.1|putative_monooxygenase_(cytochrome_P450)	YP_004879047.1|cytochrome_P450_CypX	ZP_04314875.1|cytochrome_P450_cypX	ZP_04149017.1|cytochrome_P450_cypX	ZP_09359428.1|hypothetical_protein	ZP_04069242.1|cytochrome_P450_cypX	ZP_00738633.1|Cytochrome_p450	ZP_04996349.1|CypX	YP_004311416.1|cytochrome_P450	NP_927657.1|hypothetical_protein	YP_004118409.1|cytochrome_P450	ZP_09973060.1|cytochrome_P450	ZP_04096763.1|Cytochrome_P450	ZP_09681250.1|cytochrome_P450	YP_003956853.1|cytochrome_p450	AEF33091.1|cytochrome_P450_family_protein	YP_119711.1|cytochrome_P450_monooxygenase	YP_003332953.1|cytochrome_P450	YP_480874.1|cytochrome_P450	YP_001509649.1|cytochrome_P450	ADK32549.1|cytochrome_P450	YP_289286.1|putative_cytochrome_P450	CBH32091.1|putative_P450_monooxygenase	CBH32806.1|putative_cytochrome_p450_monooxygenase	ZP_06849768.1|cytochrome_P450_family_protein	ZP_09747686.1|cytochrome_P450	CAD91206.1|putative_oxygenase_OxyC	ACJ60998.1|Teg15	CAG15021.1|P450_monooxygenase	CAE53363.1|OxyC_protein	AAM80531.1|StaJ	ACJ60954.1|Veg12	CAA76549.1|P450_monooxygenase	CCD33141.1|P450_monooxygenase_C	AEI58870.1|p450_monooxygenase	ZP_07292396.1|cytochrome_P450-SU2	YP_004498992.1|cytochrome_P450	YP_001510028.1|cytochrome_P450	ABB88538.1|cytochrome_P450	ZP_06563506.1|cytochrome_P450	YP_001103492.1|cytochrome_P450	AAL78054.1|RppB	YP_003342426.1|cytochrome_P450-family_protein	YP_003652534.1|cytochrome_P450	ACY06266.1|cytochrome_P450_monooxygenase	ZP_06711842.1|cytochrome_P450	ADG39437.1|AllP	YP_004959062.1|cytochrome_P450_hydroxylase	ZP_09404911.1|putative_cytochrome_P450	ZP_08234975.1|Peroxidase	YP_001822791.1|putative_cytochrome_P450	YP_004913089.1|Cytochrome_P450_107B1	YP_006055473.1|NlmB	YP_001159590.1|cytochrome_P450	CAM34359.1|putative_cytochrome_P450_dependend_monoxygenase	ZP_09986756.1|cytochrome_P450	ABV49597.1|cytochrome_P450	ZP_06564494.1|cytochrome_P450_monooxygenase	YP_001106336.1|cytochrome_P450_monooxygenase	YP_713209.1|cytochrome_P450_FAS1	AAS79447.1|P450	CCD31903.1|cytochrome_P450	ZP_05000460.1|cytochrome_P-450	ADU56363.1|putative_p450_monooxygenase_EncR	AAS46346.1|NlmB	ABB52528.1|cytochrome_P-450	ZP_07293913.1|cytochrome_P450_107B1_(P450CVIIB1)	ZP_07984916.1|cytochrome_P450	ZP_07979339.1|cytochrome_P450	NP_824070.1|cytochrome_P450_hydroxylase	ZP_08450586.1|putative_cytochrome_P450-SU2	ABM21740.1|PdmW	YP_003102079.1|cytochrome_P450	ZP_07280040.1|cytochrome_P450	YP_003384149.1|cytochrome_P450	ZP_08881533.1|Linalool_8-monooxygenase	ZP_09838983.1|cytochrome_P450	ABC87513.1|cytochrome_P450_monooxygenase	YP_001107473.1|putative_cytochrome_P450	YP_004904496.1|cytochrome_P450	ZP_08452006.1|PlaO2	ZP_06712553.1|conserved_hypothetical_protein	ZP_06567198.1|putative_cytochrome_P450	YP_004908760.1|cytochrome_P450	YP_001828301.1|putative_cytochrome_P450	ZP_05002584.1|cytochrome_P450	ZP_07276956.1|cytochrome_P450_hydroxylase	ZP_08240520.1|Linalool_8-monooxygenase	ZP_07279649.1|cytochrome_P450_CYP105	YP_003648693.1|cytochrome_P450	ZP_07299559.1|cytochrome_P450_superfamily_protein	CBZ42154.1|putative_P450-like_enzyme	ZP_09180065.1|cytochrome_P450	YP_006057665.1|putative_cytochrome_P450	YP_004915259.1|Cytochrome_P450-SU2	ABL09953.1|oxidoreductase	AEF33082.1|cytochrome_P450	ZP_06589241.1|cytochrome_P450	ZP_06966380.1|cytochrome_P450	YP_005531943.1|cytochrome_P450	YP_003766108.1|cytochrome_P450	YP_003490012.1|putative_monooxgenase	YP_003651167.1|cytochrome_P450	CCA53579.1|putative_cytochrome_P450_hydroxylase	ZP_06913899.1|cytochrome_P450	CBW45722.1|putative_cytochrome_P450_hydroxylase	ADU86001.1|putative_cytochrome_P450	CAN89650.1|putative_cytochrome_P450_hydroxylase	ZP_08801516.1|cytochrome_P450	YP_004016381.1|cytochrome_P450	ZP_08882592.1|cytochrome_P450	ZP_07299758.1|cytochrome_P450-SU2	NP_828306.1|cytochrome_P450	AEO44527.1|cytochrome_P450_monooxygenase	YP_003836820.1|cytochrome_P450	CCA58652.1|putative_cytochrome_P450_hydroxylase	ZP_06532469.1|conserved_hypothetical_protein	NP_625496.1|cytochrome_P450	ZP_05008194.1|conserved_hypothetical_protein	ZP_06771414.1|cytochrome_P450-like_enzyme_cypA	CBW54668.1|putative_cytochrome_P450	ZP_08240346.1|cytochrome_P450	YP_001828131.1|cytochrome_P450	YP_001537371.1|cytochrome_P450	YP_004814089.1|cytochrome_P450	ZP_09405349.1|cytochrome_P450	ABO15884.1|cytochrome_P450	ACS83779.1|cytochrome_P450_monooxygenase	ZP_09951383.1|monooxygenase_P450	YP_003514524.1|cytochrome_P450	ZP_10089171.1|Cytochrome_P450	ZP_06580574.1|cytochrome_P450	YP_005461985.1|cytochrome_P450	ZP_09215617.1|putative_cytochrome_P450	YP_003114890.1|cytochrome_P450	YP_003488867.1|putative_monooxygenase	ABV56593.1|KtzM	ZP_06414411.1|cytochrome_P450	ADR01079.1|NocC	ZP_09404203.1|putative_cytochrome_P450	ZP_06914035.1|cytochrome_P450_monooxygenase	YP_004405113.1|cytochrome_P450_monooxygenase	ZP_06774807.1|Putative_cytochrome_P450	ZP_08219232.1|putative_cytochrome_P450	ZP_08766777.1|putative_cytochrome_P450	ABJ97440.1|MerD	ACY01396.1|hydroxylase	YP_001822407.1|putative_cytochrome_P450	YP_001539319.1|cytochrome_P450	ZP_10013180.1|cytochrome_P450	ACB46465.1|p450_monooxygenase	YP_001102980.1|cytochrome_P450_erythromycin_B/D_C-12	AAU93795.1|erythromycin_C-12_hydroxylase	YP_001157461.1|cytochrome_P450	ZP_07299731.1|cytochrome_P450_107B1	YP_003102518.1|cytochrome_P450	YP_005533486.1|cytochrome_P450	YP_003767608.1|cytochrome_P450	YP_006304865.1|hypothetical_protein	AFM19216.1|cytochrome_P450	AEM00625.1|P450_monooxygenase	ZP_05215667.1|cytochrome_P450_superfamily_protein	NP_961583.1|hypothetical_protein	YP_005336717.1|hypothetical_protein	NP_959546.1|hypothetical_protein	ZP_08879035.1|cytochrome_P450	AAS00418.1|cytochrome_P450	ZP_05215177.1|P450_monooxygenase	YP_004908777.1|cytochrome_P450	YP_004077939.1|cytochrome_P450	YP_001135408.1|cytochrome_P450	YP_001619201.1|cytochrome_P450_CYP264B1	ZP_05008518.1|StaP	ZP_06776293.1|Staurosporine_biosynthesis_cytochrome_P450_StaP	YP_001851224.1|cytochrome_P450_147G1_Cyp147G1	YP_004017257.1|cytochrome_P450	YP_005002613.1|cytochrome_P450	ZP_06776486.1|Cytochrome_P450_monooxygenase_CYP185A1	ZP_09165597.1|cytochrome_P450	YP_890073.1|NikQ_protein	ZP_06510244.1|cytochrome_P450_124_cyp124	CBW54674.1|cytochrome_P450	YP_004817052.1|cytochrome_P450	YP_956035.1|cytochrome_P450	AEO12713.1|cytochrome_P450	ZP_09083347.1|cytochrome_P450	ZP_08876887.1|cytochrome_P450_CYP125	YP_001105724.1|cytochrome_P450_CYP125	ZP_08882967.1|putative_cytochrome_P450	YP_001508195.1|cytochrome_P450	YP_004813101.1|cytochrome_P450	YP_001824779.1|putative_cytochrome_P450	ZP_09171432.1|Camphor_5-monooxygenase	ZP_08236940.1|Linalool_8-monooxygenase	YP_004016571.1|cytochrome_P450	ZP_01463118.1|P450_heme-thiolate_protein	YP_003954813.1|p450_heme-thiolate_protein	YP_006306053.1|cytochrome_P450	ZP_07293896.1|cytochrome_P450_107B1_(P450CVIIB1)	ZP_09743471.1|cytochrome_P450	CAM34361.1|putative_cytochrome_P450_dependend_hydroxylase	YP_001159605.1|cytochrome_P450	ZP_10013182.1|cytochrome_P450	YP_001851080.1|cytochrome_P450_125A6_Cyp125A6	YP_002766819.1|cytochrome_P450	ZP_04386556.1|linalool_8-monooxygenase	ZP_06575794.1|cytochrome_P450	YP_006248286.1|cytochrome_P450	NP_823341.1|cytochrome_P450	ZP_09839654.1|cytochrome_P450_monooxygenase	ZP_06775104.1|Putative_cytochrome_P450	CCA59439.1|putative_cytochrome_P450_hydroxylase	AET98913.1|putative_cytochrome_P450	ZP_09403670.1|putative_cytochrome_P450	ABC84463.1|NigD	CCA59552.1|putative_cytochrome_P450_hydroxylase	YP_001822041.1|putative_cytochrome_P450	ZP_08234099.1|Linalool_8-monooxygenase	ZP_05008242.1|NigD	ZP_04713120.1|putative_cytochrome_P450	YP_004926864.1|cytochrome_P450	AEA30275.1|P450_monooxygenase	YP_004118647.1|cytochrome_P450	YP_001107111.1|cytochrome_P450_monooxygenase	ZP_09402192.1|putative_cytochrome_P450	ZP_09084274.1|NikQ_protein	YP_006242544.1|cytochrome_P450	YP_001851443.1|cytochrome_P450_153A16_Cyp153A16	ZP_07291249.1|SimI	YP_001702784.1|cytochrome_P450	YP_004967507.1|cytochrome_P450	ABP73648.1|SalD	YP_001157873.1|cytochrome_P450	YP_004800795.1|cytochrome_P450	ADZ28490.1|cytochrome_P450_hydroxylase	YP_004818364.1|cytochrome_P450	YP_002781761.1|cytochrome_P450	YP_003267372.1|cytochrome_P450	ABB88532.1|cytochrome_P450	YP_004966648.1|cytochrome_P450	YP_001539312.1|cytochrome_P450	ZP_09743128.1|cytochrome_P450	YP_003113478.1|cytochrome_P450	YP_003834961.1|cytochrome_P450	NP_822013.1|cytochrome_P450	YP_003102184.1|cytochrome_P450	NP_928531.1|hypothetical_protein	YP_458852.1|cytochrome_P450_family_protein	AFL48549.1|cytochrome_P450_hydroxylase	YP_712777.1|cytochrome_P450_monooxygenase_(fragment)	ABY83170.1|Azi32	ZP_08234152.1|Linalool_8-monooxygenase	ZP_09424678.1|Cytochrome_P450_family_protein	YP_001822094.1|putative_cytochrome_P450	CCD33151.1|P450_monooxygenase_D	YP_497095.1|cytochrome_P450	ZP_09747993.1|cytochrome_P450	ACJ60971.1|Veg29	ABB88517.1|cytochrome_450_monooxygenase	YP_003114172.1|cytochrome_P450	AAT45286.1|cytochrome_P450_monooxygenase_CYP185A1	YP_004919467.1|cytochrome_P450	YP_006243001.1|cytochrome_P450_monooxygenase	YP_004924451.1|cytochrome_P450	ACG60779.1|cytochrome_P450	ZP_10067047.1|cytochrome_P450	ZP_06564493.1|cytochrome_P450_monooxygenase	YP_001106337.1|cytochrome_P450_monooxygenase	YP_004964307.1|cytochrome_P450	YP_003768375.1|cytochrome_P450	AEI58880.1|p450_monooxygenase	ZP_09842389.1|cytochrome_P-450	ZP_05000466.1|cytochrome_P-450	AAS79453.1|P450	ZP_07299755.1|cytochrome_P450-SU2	YP_001507783.1|cytochrome_P450	ZP_06822177.1|cytochrome_P450-SU2	YP_714292.1|cytochrome_P450_(sca-2)	YP_003101028.1|cytochrome_P450	ACF35462.1|MbcS	ZP_09836716.1|cytochrome_P450	ABV49600.1|cytochrome_P450_hydroxylase	YP_004814994.1|cytochrome_P450	YP_003113341.1|cytochrome_P450	AEC13073.1|fosG	CCA86442.1|putative_cytochrome_P450	ZP_06711010.1|cytochrome_P450-SU1	YP_004920761.1|cytochrome_P450-SU2	ZP_09982693.1|cytochrome_P450	ZP_08450846.1|putative_cytochrome_P450	YP_003101392.1|cytochrome_P450	ZP_06775109.1|Cytochrome_P450	YP_006241445.1|cytochrome_P450_hydroxylase	ABA41523.1|cytochrome_P450_hydroxylase	YP_001536156.1|cytochrome_P450	AFK80341.1|putative_cytochrome_P450_hydroxylase	AAZ77695.1|ChlE2	ZP_05002831.1|cytochrome_P450-SU2	ZP_06773665.1|Cytochrome_P450-SU2	YP_004815230.1|cytochrome_P450	YP_001537961.1|cytochrome_P450	YP_001536959.1|cytochrome_P450	ZP_07313262.1|cytochrome_P450-SU2	ZP_08881539.1|cytochrome_P450	YP_003762838.1|cytochrome_P450	YP_001072690.1|cytochrome_P450	YP_641362.1|cytochrome_P450	YP_003300370.1|cytochrome_P450	YP_004921528.1|cytochrome_P450	EGD99337.1|cytochrome_P450_55A3	ABG02268.1|SalC	ZP_10073069.1|cytochrome_P450	ADX99528.1|FkbD	ADU56326.1|cytochrome_P450	EEH10007.1|cytochrome_P450	ADU56251.1|cytochrome_P450	AAM80533.1|StaH	ACR50793.1|putative_P450_monooxygenase	YP_001539670.1|cytochrome_P450	ZP_09986769.1|cytochrome_P450	YP_003836822.1|cytochrome_P450	ACJ60994.1|Teg11	ACJ60953.1|Veg11	YP_003336454.1|Cytochrome_P450-like_protein	ZP_07275900.1|cytochrome_P450_hydroxylase	YP_004967921.1|cytochrome_P450	ACR48332.1|NosC	ZP_08234467.1|cytochrome_P450	ADO85571.1|PntM	NP_824696.1|cytochrome_P450_hydroxylase	ZP_06586179.1|cytochrome_P450_hydroxylase	ZP_06769495.1|Cytochrome_P450	ZP_08214244.1|cytochrome_P450	ZP_07305082.1|cytochrome_P450_monooxygenase	AFM19080.1|cytochrome_P450	YP_577932.1|cytochrome_P450	YP_318885.1|cytochrome_P450	ZP_01047633.1|cytochrome_P450	ZP_09424673.1|conserved_hypothetical_protein	ADU56356.1|probable_cytochrome_P450	YP_004016398.1|cytochrome_P450	YP_714309.1|putative_cytochrome_P450	YP_001133122.1|cytochrome_P450	YP_004583878.1|cytochrome_P450	ZP_10055455.1|cytochrome_P450	YP_001848596.1|cytochrome_P450_271A1_Cyp271A1	YP_713106.1|hypothetical_protein	YP_003114167.1|cytochrome_P450	YP_001159648.1|cytochrome_P450	YP_004927121.1|cytochrome_P450	YP_006249951.1|cytochrome_P450	AEZ64534.1|cytochrome_P450	AEO44525.1|cytochrome_P450_monooxygenase	YP_004814088.1|cytochrome_P450	YP_001506746.1|cytochrome_P450	YP_004404983.1|cytochrome_P450	ZP_08877013.1|cytochrome_P450	ZP_07292395.1|cytochrome_P450-SOY	YP_714282.1|putative_cytochrome_P450-SU1_(P450-CVA1)	ZP_09405536.1|putative_cytochrome_P450	YP_004921123.1|cytochrome_P450	YP_004806429.1|cytochrome_P450	ACJ60993.1|Teg10	ZP_09180870.1|cytochrome_P450	YP_001822322.1|putative_cytochrome_P450	ZP_06594814.1|NocL	ZP_08234395.1|cytochrome_P450	ZP_06588595.1|NocL	ZP_04712883.1|putative_cytochrome_P450	ZP_08452935.1|putative_cytochrome_P450	ZP_07273829.1|cytochrome_P450_hydroxylase	ZP_07985014.1|putative_cytochrome_P450	ZP_07975524.1|putative_cytochrome_P450	ZP_06581981.1|cytochrome_P450	ACJ60952.1|Veg10	ZP_06775946.1|Putative_cytochrome_P450	YP_003114279.1|cytochrome_P450	YP_004581888.1|Linalool_8-monooxygenase	ADX66473.1|ScnD	ZP_10066770.1|cytochrome_P450_monooxygenase	ABX71093.1|Lct10	ZP_10073085.1|cytochrome_P450	YP_006055467.1|putative_cytochrome_P450_hydroxylase	YP_004913084.1|6-deoxyerythronolide_B_hydroxylase	YP_003114184.1|cytochrome_P450	ZP_07663998.1|cytochrome_P450_128_cyp128	YP_005909908.1|cytochrome_P450_128_cyp128	ZP_06433523.1|cytochrome_P450_128_cyp128	ZP_06450615.1|cytochrome_P450_128_cyp128	ZP_06510246.1|cytochrome_P450_128_cyp128	NP_216784.1|cytochrome_P450_128	YP_004745726.1|putative_cytochrome_P450_128_CYP128	YP_978374.1|putative_cytochrome_P450_128_cyp128	YP_005284164.1|cytochrome_P450	ZP_09268955.1|putative_cytochrome_P450	ZP_04747473.1|cytochrome_P450_hydroxylase	AEC13076.1|fosJ	CCD33139.1|P450_monooxygenase_A	YP_480709.1|cytochrome_P450	ZP_09747332.1|cytochrome_P450	YP_880519.1|cytochrome_P450_superfamily_protein	ZP_08882615.1|cytochrome_P450	ZP_05227170.1|cytochrome_P450	YP_005343129.1|cytochrome_P450	YP_005337972.1|cytochrome_P450	YP_005348132.1|cytochrome_P450	ADX99514.1|FujG	ADU56312.1|cytochrome_P450	ZP_05006229.1|conserved_hypothetical_protein	NP_821283.1|cytochrome_P450_hydroxylase	NP_851506.1|P450-like_hydroxylase	ZP_07271720.1|cytochrome_P450	ZP_07982796.1|cytochrome_P450	ZP_07975162.1|cytochrome_P450	ZP_08454858.1|putative_cytochrome_P450	ZP_07307291.1|cytochrome_P450_monooxygenase	ZP_07299862.1|putative_cytochrome_P450	YP_004960133.1|cytochrome_P450	YP_003101312.1|cytochrome_P450	YP_003101614.1|cytochrome_P450	YP_001539642.1|cytochrome_P450	ZP_08121873.1|cytochrome_P450	EHI40311.1|cytochrome_P450_CYP255	YP_002779288.1|putative_cytochrome_P450	YP_702345.1|cytochrome_P450_CYP255	YP_003271470.1|cytochrome_P450_monooxygenase	NP_961117.1|hypothetical_protein	YP_004919911.1|hypothetical_protein	YP_003381967.1|cytochrome_P450	CAC48370.1|putative_P450_monooxygenase	ZP_07311003.1|cytochrome_P450_family_protein	YP_004403136.1|cytochrome_P450	ZP_09747351.1|cytochrome_P450	ZP_09986759.1|cytochrome_P450	ZP_08803168.1|cytochrome_P450_CYP267A1	ZP_04065387.1|Cytochrome_P450	ZP_04126648.1|Cytochrome_P450	ZP_03233388.1|cytochrome_P450_family_protein	ZP_04273603.1|Cytochrome_P450	YP_004016529.1|cytochrome_P450	YP_004019192.1|cytochrome_P450	YP_001848594.1|cytochrome_P450_226B1_Cyp226B1	ZP_06562058.1|cytochrome_P450	YP_001106756.1|cytochrome_P450	YP_005348059.1|hypothetical_protein	ZP_05224675.1|hypothetical_protein	YP_005343057.1|hypothetical_protein	YP_005337901.1|hypothetical_protein	YP_006305981.1|hypothetical_protein	ZP_09986766.1|cytochrome_P450	YP_004805551.1|cytochrome_P450	ZP_09973053.1|cytochrome_P450	YP_001536141.1|cytochrome_P450	YP_004005594.1|cytochrome_p450_monooxygenase	YP_002780507.1|cytochrome_P450	ZP_07299558.1|cytochrome_P450_109_(ORF405)	YP_004815035.1|cytochrome_P450	ZP_09836722.1|cytochrome_P450	YP_003073733.1|cytochrome_P450_family_protein	ZP_08718391.1|cytochrome_P450	ZP_09747336.1|cytochrome_P450	ZP_07294279.1|cytochrome_P450_BJ-1_(Cytochrome_P450_112)	ZP_06823825.1|cytochrome_P450_hydroxylase	ZP_08289414.1|monooxygenase	ZP_08716488.1|hypothetical_protein	ZP_08451994.1|PlaO4	ZP_07299234.1|P450_heme-thiolate_protein	CAA76547.1|P450_monooxygenase	AAM38014.1|cytochrome_P-450_hydroxylase	EHJ11049.1|putative_cytochrome_P450_hydroxylase	AAM94799.1|CalO2	EGP43626.1|cytochrome_p450	AAF62886.1|EpoK	AAF26924.1|cytochrome_P450	CAC93717.1|putative_P450_protein	AAO65808.1|monensin_hydroxylase	EHA29452.1|cytochrome_P450_of_bacillaene_metabolism	EHM05014.1|hypothetical_protein	EHM04530.1|DfnK	CAN89640.1|putative_cytochrome_P450_hydroxylase	AAM94800.1|CalE10	AAM33670.1|putative_cytochrome_P450_GrhO3	EHN79530.1|hypothetical_protein	CAD91207.1|putative_OxyB_monooxigenase	AAK06805.1|putative_cytochrome_P450_oxidase_SimD1	AAN65225.1|cytochrome_P450	CAI94719.1|putative_cytochrome_P450	CAJ34365.1|quinaldate_3-hydroxylase	CAA11772.1|PCZA361.17	EIC71035.1|cytochrome_P450	EHB99671.1|cytochrome_P450	AAP42875.1|NanP	ADU56367.1|cytochrome_P450	CAF32361.1|putative_cytochrome_P450_hydroxylase	CAE53361.1|OxyB_protein	CAG15019.1|P450_monooxygenase	AAP85338.1|cytochrome_P450	AAQ84152.1|PlmT4	CAI94704.1|putative_cytochrome_P450	NP_978965.1|cytochrome_P450_family_protein	AFM19209.1|cytochrome_P450	CAM34352.1|putative_cytochrome_P450_hydroxylase	ABB52539.1|cytochrome_P-450	YP_005341866.1|cytochrome_P450	YP_004906299.1|cytochrome_P450	YP_004818367.1|cytochrome_P450	AEI58868.1|p450_monooxygenase	CCA59499.1|putative_cytochrome_P450_hydroxylase	NP_924881.1|cytochrome_P450_like_protein	ZP_09402199.1|putative_cytochrome_P450	YP_005327250.1|putative_cytochrome_P450	ZP_09973061.1|cytochrome_P450	YP_004077938.1|cytochrome_P450	AAM80535.1|StaF	ZP_05216558.1|cytochrome_p450	CAA60469.1|cytochrome_P450	ZP_09681249.1|cytochrome_P450	BAE98161.1|putative_cytochrome_P450	BAH04170.1|putative_cytochrome_P450	BAI63285.1|putative_cytochrome_P450	AAG34185.1|SimI	AAF67502.1|NovI	AAG29781.1|cytochrome_P-450	AAP69584.1|putative_cytochrome_P-450_monooxygenase	EID48417.1|cytochrome_P450	CAD91208.1|putative_monooxygenase	CAE02604.1|putative_cytochrome_P450	CBA11578.1|cytochrome_P450	CBZ42153.1|putative_P450-like_enzyme	ABW71835.1|cytochrome_P-450_hydroxylase	CCI34726.1|Biotin_biosynthesis_cytochrome_P450	ACJ60992.1|Teg9	ZP_07309018.1|cytochrome_P450_107B1	AAD28448.1|cytochrome_P450_hydroxylase	AAK81831.1|P450-related_oxidase	CAA11798.1|PCZA363.7	CAA11791.1|PCZA361.27	AAF86397.1|FkbD	AAN85539.1|cytochrome_P450_hydroxylase	NP_960800.1|hypothetical_protein	YP_881573.1|cytochrome_p450	CAD91209.1|putative_OxyA_monooxygenase	CAG15017.1|P450_monooxygenase	CAE53359.1|OxyA_protein	YP_001135407.1|cytochrome_P450	EHI40245.1|NocL_family_protein	ZP_09387339.1|unspecific_monooxygenase	YP_005285261.1|cytochrome_P450	ZP_09269383.1|putative_cytochrome_P450	NP_823561.1|cytochrome_P450	YP_003092285.1|Acyl_transferase	BAE93734.1|putative_cytochrome_P450-like_protein	BAJ16472.1|cytochrome_P450	BAJ52677.1|putative_cytochrome_P450	BAK64643.1|putative_monooxygenase	EHK21571.1|hypothetical_protein	AAF81737.1|putative_p450_monooxygenase_EncR	BAH02272.1|cytochrome_P450	BAF98633.1|putative_P450	BAG16280.1|P450	AAD28449.1|cytochrome_P450_hydroxylase	CAA11797.1|PCZA363.6	BAJ52696.1|putative_cytochrome_P450	EGO37724.1|cytochrome_P450	AAK81832.1|P450-related_oxidase	EHA32449.1|cytochrome_P450-like_enzyme	YP_001536961.1|cytochrome_P450	BAB39205.1|probable_p450	BAF98628.1|putative_P450	ZP_01903933.1|cytochrome_P450	ZP_09986757.1|cytochrome_P450	YP_001507778.1|cytochrome_P450	BAC57023.2|cytochrome_P450	AAG13924.1|C-6_hydroxylase	EHB58233.1|cytochrome_P450	ABD59215.1|InkP	ACS83762.1|cytochrome_P450_monooxygenase	ADU56359.1|cytochrome_P450	EGO40867.1|cytochrome_P450	BAB69237.1|cytochrome_P450	BAF02928.1|cytochrome_P450_monooxygenase	ABY83145.1|Azi6	YP_001510211.1|cytochrome_P450_CYP147
SMCOG10004	YP_003468045.1|putative_Epoxide_hydrolase	YP_003468049.1|hypothetical_protein	YP_001625682.1|putative_hydrolase	YP_001625684.1|putative_hydrolase	YP_003731079.1|CFTR_inhibitory_factor,_Cif	YP_003731080.1|putative_hydrolase	EFK33520.1|	ZP_07086728.1|alpha/beta_hydrolase	EFK33532.1|	ZP_07086740.1|possible_hydrolase	YP_001889871.1|alpha/beta_hydrolase_fold	YP_001889875.1|alpha/beta_hydrolase_fold	YP_003468033.1|putative_Epoxide_hydrolase	EFP26468.1|	ZP_07432363.1|haloalkane_dehalogenase_dhaA	EFK32930.1|	ZP_07086138.1|glyoxalase_family_protein	BAF92599.1|hydrolase	ZP_07293097.1|putative_hydrolase	ZP_06913781.1|alpha/beta_hydrolase	ZP_09406478.1|putative_hydrolase	YP_004959345.1|putative_hydrolase	YP_001828327.1|putative_hydrolase	ZP_08240547.1|alpha/beta_hydrolase_fold_protein	ZP_06769643.1|Alpha/beta_hydrolase	CCA53572.1|putative_hydrolase	EIM19265.1|alpha/beta-hydrolase	YP_003979086.1|alpha/beta_hydrolase	YP_004142691.1|alpha/beta_hydrolase_fold_protein	EIE76509.1|hypothetical_protein	YP_355781.1|putative_hydrolase/acyltransferase	CBE69988.1|putative_esterase/lipase	ZP_07966877.1|alpha/beta_hydrolase	CBL87186.1|alpha/beta_superfamily_hydrolase	ZP_09483398.1|alpha/beta_hydrolase	YP_002362380.1|alpha/beta_hydrolase_fold_protein	YP_562993.1|alpha/beta_hydrolase_fold	ZP_05039216.1|hydrolase,_alpha/beta_fold_family,_putative	YP_005313844.1|Putative_non-heme_chloroperoxidase	YP_004250810.1|putative_valacyclovir_hydrolase	YP_003428181.1|hydrolase,_alpha/beta_fold_family_protein	YP_004922278.1|alpha/beta_hydrolase	CCH97865.1|conserved_hypothetical_protein	CCI24039.1|conserved_hypothetical_protein	YP_004642874.1|Putative_non-heme_chloroperoxidase	CCH95109.1|conserved_hypothetical_protein	CCC97568.1|3-oxoadipate_enol-lactonase_(Enol-lactone	YP_001645079.1|alpha/beta_hydrolase_fold	YP_001815854.1|alpha/beta_hydrolase_fold	YP_004959649.1|hydrolase	YP_349667.1|Alpha/beta_hydrolase_fold	ZP_08532063.1|2-succinyl-6-hydroxy-2,	YP_001614793.1|putative_hydrolase_of_unknown_specificity	ZP_06769937.1|Putative_hydrolase	ZP_08214493.1|hydrolase	ZP_08902329.1|esterase/lipase	YP_004967441.1|carboxylesterase	ZP_05648638.1|fold_family_alpha/beta_hydrolase	EGS91288.1|2-succinyl-6-hydroxy-2,	ZP_07292226.1|probable_hydrolase	ZP_06887036.1|alpha/beta_hydrolase_fold_protein	YP_580524.1|3-oxoadipate_enol-lactonase	YP_001854640.1|putative_hydrolase	NP_822724.1|carboxylesterase	YP_004847724.1|3-oxoadipate_enol-lactonase	YP_006241966.1|hydrolase	YP_776615.1|alpha/beta_hydrolase_fold	YP_004155734.1|alpha/beta_hydrolase_fold_protein	ZP_06914609.1|hydrolase	YP_001375067.1|alpha/beta_hydrolase_fold	ZP_02889112.1|alpha/beta_hydrolase_fold	ZP_04747306.1|hypothetical_protein	ZP_10154455.1|alpha/beta_hydrolase_fold_protein	YP_261277.1|3-oxoadipate_enol-lactone_hydrolase_family	YP_001861581.1|alpha/beta_hydrolase_fold_protein	YP_001526374.1|alpha/beta_hydrolase	YP_004019214.1|alpha/beta_hydrolase_fold_protein	ZP_10252650.1|alpha/beta_fold_family_hydrolase	ZP_09299362.1|alpha/beta_hydrolase	ZP_05645341.1|fold_family_alpha/beta_hydrolase	ZP_05654969.1|fold_family_alpha/beta_hydrolase	YP_259910.1|alpha/beta_fold_family_hydrolase	YP_002797473.1|non-heme_chloroperoxidase_(abhydrolase_1	ZP_08405277.1|alpha/beta_hydrolase_fold_protein	ZP_10172362.1|alpha/beta_hydrolase_family_protein	ZP_02889340.1|alpha/beta_hydrolase_fold	ZP_03697426.1|3-oxoadipate_enol-lactonase	CAJ88156.1|putative_hydrolase	YP_004919559.1|alpha/beta_hydrolase	YP_005331524.1|putative_chloride_peroxidase	ZP_06834587.1|esterase/lipase	YP_714597.1|putative_hydrolase	ZP_08550647.1|alpha/beta_fold_family_hydrolase	YP_001811929.1|alpha/beta_hydrolase_fold	YP_004979448.1|putative_alpha/beta_hydrolase_fold_protein	CCA86345.1|D-(-)-3-hydroxybutyrate_oligomer_hydrolase	ZP_02905246.1|3-oxoadipate_enol-lactonase	YP_001223617.1|putative_hydrolase/acyltransferase	YP_004573104.1|putative_hydrolase	ZP_06850242.1|alpha/beta_fold_family_hydrolase	YP_003576847.1|magnesium-chelatase,_BchO	YP_002153544.1|putative_hydrolase	YP_001849212.1|bromoperoxidase_BpoC	ZP_10051544.1|alpha/beta_hydrolase_fold_protein	CBJ37773.1|D-(-)-3-hydroxybutyrate_oligomer_hydrolase	YP_002772175.1|putative_hydrolase	ZP_08956415.1|alpha/beta_hydrolase_fold_protein	CAJ88248.1|putative_hydrolase_or_acyltransferase	YP_776903.1|3-oxoadipate_enol-lactonase	YP_004079132.1|hydrolase_or_acyltransferase_of_alpha/beta	YP_001132685.1|alpha/beta_hydrolase_fold	EHB57709.1|alpha/beta_hydrolase_fold_protein	YP_005372473.1|alpha/beta_fold_family_hydrolase	ZP_07290649.1|3-oxoadipate_enol-lactonase	ZP_08805911.1|3-oxoadipate_enol-lactone_hydrolase	YP_004499376.1|alpha/beta_hydrolase_fold_protein	YP_004618679.1|D-(-)-3-hydroxybutyrate_oligomer_hydrolase	ZP_01916377.1|predicted_Hydrolase_or_acyltransferase	YP_003552446.1|3-oxoadipate_enol-lactonase_family_protein	YP_006379807.1|alpha/beta_hydrolase_fold_protein	ZP_10053434.1|hydrolase	YP_004015159.1|alpha/beta_hydrolase_fold_protein	YP_005057715.1|alpha/beta_hydrolase_fold_protein	YP_005285205.1|alpha/beta_fold_family_hydrolase	YP_777980.1|alpha/beta_hydrolase_fold	ZP_09269309.1|putative_hydrolase	ZP_05093947.1|hydrolase,_alpha/beta_fold_family,_putative	ZP_10112501.1|alpha/beta_hydrolase	YP_004352878.1|3-oxoadipate_enol-lactonase	EIK65399.1|alpha/beta_hydrolase_family_protein	ZP_09082169.1|putative_epoxide_hydrolase_EPHA	CBW54675.1|thioesterase	YP_005556170.1|spore_coat_protein_YisY	CAM56773.1|LipE	ZP_06582135.1|alpha/beta_hydrolase	YP_003343762.1|proline_iminopeptidase	ZP_02905877.1|alpha/beta_hydrolase_fold	YP_002538594.1|alpha/beta_hydrolase_fold_protein	YP_261201.1|ephB,_putative	YP_004815042.1|alpha/beta_hydrolase	ZP_01438489.1|arylesterase	ZP_10116111.1|putative_hydrolase_or_acyltransferase_of	ZP_06530412.1|hydrolase	NP_627445.1|hydrolase	ZP_03544555.1|alpha/beta_hydrolase_fold_protein	ZP_05748778.1|conserved_hypothetical_protein	NP_739183.1|hypothetical_protein	ZP_09182645.1|hydrolase	EHK20973.1|hypothetical_protein	EHK50993.1|putative_secreted_hydrolase	YP_003621336.1|halo_peroxidase	YP_001170719.1|non-heme_chloroperoxidase	ABP77877.1|non-heme_chloroperoxidase	YP_003740034.1|Alpha/beta_hydrolase_fold	YP_004712603.1|non-heme_chloroperoxidase	EHY78637.1|non-heme_chloroperoxidase	ZP_09676957.1|esterase	YP_004902650.1|putative_non-heme_haloperoxidase	YP_079396.1|esterase/lipase/thioesterase_family_protein	YP_091810.1|YisY	YP_006241704.1|chloride_peroxidase	ZP_10087517.1|Alpha/beta_hydrolase_fold_protein	YP_002777433.1|putative_hydrolase	ZP_04607279.1|non-heme_chloroperoxidase	YP_004207104.1|putative_hydrolase	ZP_03590776.1|hypothetical_protein	NP_388971.1|putative_hydrolase	BAI84650.1|hypothetical_protein	EHA30138.1|hypothetical_protein	YP_006230983.1|hydrolase	YP_006180309.1|AB_hydrolase_superfamily_protein	YP_003829590.1|alpha/beta_fold_family_hydrolase	EDK41026.2|hypothetical_protein	YP_003972504.1|putative_hydrolase	ZP_07302042.1|non-heme_chloroperoxidase	ZP_10049937.1|alpha/beta_hydrolase_fold_protein	ZP_04748301.1|non-heme_haloperoxidase_Hpx	ZP_06874975.1|putative_hydrolase	ADI17880.1|predicted_hydrolases_or_acyltransferases	YP_004876683.1|spore_coat_protein_YisY	YP_003101722.1|alpha/beta_hydrolase_fold_protein	YP_003918463.1|chloride_peroxidase	YP_003608841.1|alpha/beta_hydrolase	ZP_08971631.1|alpha/beta_hydrolase_fold_protein	YP_001805912.1|alpha/beta_hydrolase	YP_001510006.1|alpha/beta_hydrolase_fold	YP_004267454.1|chloride_peroxidase	YP_001072695.1|alpha/beta_hydrolase_fold	YP_641367.1|alpha/beta_hydrolase_fold	YP_004998143.1|alpha/beta_hydrolase	ZP_09680847.1|alpha/beta_hydrolase_fold_protein	YP_003491856.1|putative_hydrolase	ZP_08739697.1|epoxide_hydrolase	ZP_01014388.1|adenylate/guanylate_cyclase/hydrolase,	EHB57722.1|Soluble_epoxide_hydrolase	YP_001509021.1|alpha/beta_hydrolase_fold	YP_003273698.1|alpha/beta_hydrolase_fold_protein	ZP_09684647.1|alpha/beta_hydrolase_fold_protein	YP_005002723.1|alpha/beta_hydrolase	YP_120628.1|putative_hydrolase	EHA21343.1|hydrolase	ZP_09166804.1|alpha/beta_hydrolase_fold_protein	EDP49943.1|alpha/beta_hydrolase,_putative	ZP_09986765.1|putative_hydrolase_or_acyltransferase_of	CCD33149.1|vancomycin_putative_hydrolase	CAK38355.1|	ZP_01616953.1|hypothetical_protein	CCA60711.1|Beta-ketoadipate_enol-lactone_hydrolase	YP_481545.1|alpha/beta_hydrolase_fold	YP_005261847.1|putative_hydrolase	ZP_07109676.1|Alpha/beta_hydrolase_fold_protein	YP_004196994.1|alpha/beta_hydrolase_fold_protein	YP_005373346.1|alpha/beta_hydrolase_fold_protein	AEI58878.1|hydrolase	ACJ60969.1|Veg27	ZP_10252648.1|chloride_peroxidase	CAA11784.1|PCZA361.30	ZP_10169021.1|putative_hydrolase_or_acyltransferase_of	YP_001539640.1|alpha/beta_hydrolase_fold	YP_004198867.1|alpha/beta_hydrolase_fold_protein	YP_004958897.1|alpha/beta_hydrolase_fold_protein	AAT70109.1|CurN	ZP_02380437.1|3-oxoadipate_enol-lactonase	NP_883718.1|putative_hydrolase	YP_003854699.1|putative_hydrolase	ACJ61004.1|Teg21	YP_004493994.1|alpha/beta_hydrolase_fold_protein	YP_902755.1|alpha/beta_hydrolase_fold	YP_004362516.1|alpha/beta_hydrolase_family_protein	YP_005059373.1|alpha/beta_hydrolase_fold_protein	YP_933394.1|BioH_protein	EHA28227.1|hydrolase	CAK49092.1|tRNA-Ala	GAA90186.1|glutathione_S-transferase	BAE62661.1|	NP_624597.1|hydrolase	ZP_06533440.1|hydrolase	YP_004815650.1|alpha/beta_hydrolase	AAY28220.1|putative_hydrolase	AAO06911.1|putative_hydrolase	AAM48642.1|lip3/bchO_family_protein	ZP_05340792.1|putative_magnesium_chelatase_accessory_protein	ZP_05075836.1|putative_magnesium_chelatase_accessory_protein	ZP_01002325.1|Magnesium-chelatase,_BchO	ZP_01750110.1|magnesium-chelatase_30_kDa_subunit	ZP_05842931.1|magnesium_chelatase_accessory_protein	ZP_01034641.1|Magnesium-chelatase,_BchO	ZP_01902792.1|magnesium-chelatase_30_kDa_subunit	ZP_01880729.1|Magnesium-chelatase,_BchO	YP_002525962.1|BCHO_protein_BchO	YP_680545.1|magnesium-chelatase_30_kDa_subunit	YP_353349.1|magnesium-chelatase,_BchO	AAF24285.1|BchO	YP_004716590.1|magnesium-chelatase_BchO	YP_001043794.1|alpha/beta_hydrolase_fold	YP_001534838.1|magnesium-chelatase_30_kDa_subunit	YP_001167226.1|alpha/beta_hydrolase_fold	NP_946859.1|Alpha/beta_hydrolase_fold	YP_001990701.1|magnesium_chelatase_accessory_protein	YP_002298286.1|magnesium-chelatase_30_kDa_subunit	YP_004110299.1|magnesium_chelatase_accessory_protein	YP_005449233.1|BchO_protein	YP_487616.1|Alpha/beta_hydrolase	ZP_08768848.1|magnesium_chelatase_accessory_protein	YP_001242262.1|putative_Alpha/beta_hydrolase,_putative	YP_780246.1|alpha/beta_hydrolase_fold	YP_570889.1|alpha/beta_hydrolase_fold	ZP_07375611.1|putative_magnesium_chelatase_accessory_protein	ZP_09421445.1|putative_Alpha/beta_hydrolase,_protoporphyrin_IX	YP_001203725.1|putative_Alpha/beta_hydrolase,_putative	ZP_09425989.1|putative_Alpha/beta_hydrolase,_protoporphyrin_IX	YP_508089.1|alpha/beta_hydrolase	YP_531141.1|alpha/beta_hydrolase_fold	YP_002362367.1|magnesium_chelatase_accessory_protein	ZP_08773832.1|magnesium_chelatase_accessory_protein	YP_003444513.1|magnesium_chelatase_accessory_protein	ZP_09477692.1|putative_Alpha/beta_hydrolase,_protoporphyrin_IX	ZP_08825250.1|magnesium_chelatase_accessory_protein	YP_003069271.1|putative_alpha/beta_hydrolase,_putative	YP_002422000.1|magnesium_chelatase_accessory_protein	ZP_09696124.1|Alpha/beta_hydrolase	ZP_05125819.1|putative_magnesium_chelatase_accessory_protein	ZP_01626213.1|Alpha/beta_hydrolase	ZP_02167507.1|alpha/beta_hydrolase_fold_protein	YP_425579.1|Alpha/beta_hydrolase_fold	ZP_05116810.1|putative_magnesium_chelatase_accessory_protein	AAR37801.1|lipase/esterase,_Lip3/BchO_family	YP_001640470.1|magnesium_chelatase_accessory_protein	YP_001770547.1|magnesium_chelatase_accessory_protein	YP_002964241.1|putative_alpha/beta_hydrolase,_putative	YP_004284116.1|BchO_protein	ZP_08633454.1|BchO	ZP_01104374.1|magnesium-chelatase_30_kDa_subunit	ZP_08506853.1|Magnesium-chelatase_30_kDa_subunit	ZP_04956514.1|putative_magnesium_chelatase_accessory_protein	AAR37854.1|hydrolase,_putative	YP_001003186.1|alpha/beta_hydrolase_fold	YP_001925886.1|magnesium_chelatase_accessory_protein	ZP_09692012.1|putative_magnesium_chelatase_accessory_protein	ZP_06920840.1|alpha/beta_hydrolase	YP_001869338.1|alpha/beta_hydrolase_fold_protein	YP_004053560.1|alpha/beta_hydrolase_fold_protein	ZP_07303557.1|alpha/beta_hydrolase_fold_containing_protein	YP_004094983.1|alpha/beta_hydrolase_fold_protein	EHI42967.1|2-hydroxy-6-oxo-6-phenylhexa-2,4-dienoate	YP_003647419.1|alpha/beta_hydrolase_fold_protein	ZP_06914862.1|oxidoreductase	YP_002484084.1|alpha/beta_hydrolase_fold_protein	YP_700063.1|hydrolase	YP_004814103.1|alpha/beta_hydrolase	ZP_08948592.1|alpha/beta_hydrolase_fold_protein	YP_001734429.1|hydrolase_alpha/beta_fold_domain-containing	ZP_05044213.1|alpha/beta_hydrolase	YP_001225985.1|alpha/beta_superfamily_hydrolase	ZP_08234015.1|alpha/beta_hydrolase_fold_protein	ZP_09796639.1|haloalkane_dehalogenase	YP_006269096.1|epoxide_hydrolase	YP_001821957.1|putative_hydrolase	YP_003133714.1|predicted_hydrolase_or_acyltransferase_of	YP_116581.1|putative_hydrolase	NP_294515.1|chloride_peroxidase,_putative	ZP_02881838.1|alpha/beta_hydrolase_fold	AAP03105.1|possible_hydrolase	YP_003956739.1|alpha/beta_hydrolase_fold_protein	YP_003645455.1|alpha/beta_hydrolase_fold_protein	YP_004405896.1|alpha/beta_hydrolase_fold_protein	CAQ64709.1|hydrolase	EHM23064.1|epoxide_hydrolase_EphA	EIC64030.1|epoxide_hydrolase_EphA	EIC70562.1|epoxide_hydrolase_EphA	YP_001701281.1|epoxide_hydrolase_EphA	ZP_09408045.1|epoxide_hydrolase_EphA	YP_641931.1|alpha/beta_hydrolase_fold	YP_001073412.1|alpha/beta_hydrolase_fold	ZP_09975584.1|hydrolase_or_acyltransferase_of_alpha/beta	YP_004999997.1|alpha/beta_hydrolase	ZP_09682946.1|alpha/beta_hydrolase_fold_protein	YP_956150.1|alpha/beta_hydrolase_fold	AFM19424.1|putative_hydrolase_or_acyltransferase_of	NP_771160.1|epoxide_hydrolase	YP_001240076.1|putative_epoxide_hydrolase	YP_002769440.1|epoxide_hydrolase	ZP_04385044.1|epoxide_hydrolase	NP_356953.2|epoxide_hydrolase	YP_003679091.1|alpha/beta_hydrolase	ZP_10070546.1|epoxide_hydrolase	ZP_07292218.1|putative_epoxide_hydrolase	ZP_04997145.1|epoxide_hydrolase	YP_004811096.1|alpha/beta_hydrolase	YP_004800717.1|alpha/beta_hydrolase_fold_protein	ZP_09137919.1|alpha/beta_hydrolase_fold_protein	ZP_09406450.1|putative_epoxide_hydrolase	ZP_08240590.1|Soluble_epoxide_hydrolase	YP_001828370.1|putative_epoxide_hydrolase	ZP_10066846.1|epoxide_hydrolase	YP_777988.1|alpha/beta_hydrolase_fold	YP_001815862.1|alpha/beta_hydrolase_fold	ZP_01461444.1|epoxide_hydrolase	ZP_01728131.1|Alpha/beta_hydrolase_fold_protein	EGO53338.1|hypothetical_protein	EGZ76377.1|alpha/beta-hydrolase	YP_003660167.1|alpha/beta_hydrolase_fold_protein	ZP_06527464.1|epoxide_hydrolase	NP_630375.1|epoxide_hydrolase	EIC62338.1|hydrolase	YP_001701430.1|hydrolase	ZP_09408195.1|hydrolase	EHM23216.1|hydrolase	EGP85918.1|hypothetical_protein	ZP_07283207.1|alpha/beta_hydrolase_fold_containing_protein	YP_001774599.1|alpha/beta_hydrolase_fold	EFQ36282.1|hypothetical_protein	ZP_09837053.1|alpha/beta_hydrolase_fold_protein	ZP_04751333.1|putative_epoxide_hydrolase	EGE04282.1|epoxide_hydrolase	EGX88675.1|epoxide_hydrolase,_putative	ZP_09798381.1|putative_hydrolase	YP_005341840.1|alpha/beta_hydrolase	ZP_08681006.1|epoxide_hydrolase	ZP_10183023.1|putative_hydrolase_or_acyltransferase_of	YP_001704286.1|putative_hydrolase,_alpha/beta_fold	EIC68945.1|alpha/beta_fold_hydrolase	EIC67344.1|alpha/beta_fold_hydrolase	YP_006051235.1|hydrolase	YP_004919944.1|hydrolase	ZP_05224686.1|hydrolase,_alpha/beta_fold_family_protein	YP_006304841.1|alpha/beta_hydrolase	YP_005346990.1|alpha/beta_hydrolase	YP_005336694.1|alpha/beta_hydrolase	YP_001208347.1|alpha/beta_family_hydrolase	YP_003103820.1|alpha/beta_hydrolase_fold_protein	YP_003740019.1|Alpha/beta_hydrolase	YP_005452317.1|putative_hydrolase	YP_482056.1|alpha/beta_hydrolase_fold	YP_001631754.1|hypothetical_protein	YP_347569.1|Alpha/beta_hydrolase_fold	YP_711543.1|putative_epoxide_hydrolase	YP_005207243.1|Epoxide_hydrolase	ZP_09016237.1|alpha/beta_hydrolase_fold_protein	YP_004920450.1|hydrolase_or_acyltransferase_of_alpha/beta	YP_004355324.1|hydrolase	EIK66209.1|alpha/beta_hydrolase_family_protein	ZP_06526754.1|hydrolase	NP_631261.1|hydrolase	ZP_08553174.1|alpha/beta_hydrolase_fold_protein	ZP_09309887.1|hydrolase	YP_004611563.1|alpha/beta_hydrolase_fold_protein	ZP_05006224.1|alpha/beta_hydrolase_fold-containing_protein	NP_828374.1|hydrolase	YP_005043984.1|alpha/beta_hydrolase_fold_protein	YP_004920945.1|Hydrolase	AAW03324.1|hypothetical_protein	ZP_08425891.1|palpha/beta_hydrolase_superfamily_protein	ZP_10089201.1|putative_hydrolase	YP_003907478.1|alpha/beta_hydrolase_fold_protein	YP_004502663.1|alpha/beta_hydrolase_fold_protein	ZP_08316677.1|Soluble_epoxide_hydrolase	ZP_02365475.1|hydrolase	YP_783392.1|alpha/beta_hydrolase_fold	YP_004227713.1|alpha/beta_hydrolase_fold_protein	YP_260609.1|epoxide_hydrolase-related_protein	ZP_10069353.1|alpha/beta_hydrolase_fold_protein	YP_004417479.1|zinc-containing_alcohol_dehydrogenase	YP_006054038.1|hydrolase	YP_004911678.1|hydrolase	YP_004349665.1|alpha/beta_hydrolase_fold_protein	ZP_08287235.1|hydrolase	EHY61260.1|microsomal_epoxide_hydrolase	ZP_01617455.1|haloalkane_dehalogenase	ZP_08717778.1|alpha/beta_hydrolase	ZP_08471486.1|hypothetical_protein	YP_005611619.1|epoxide_hydrolase_protein	YP_001278892.1|alpha/beta_hydrolase_fold	ZP_09402125.1|putative_hydrolase	EGD97513.1|hypothetical_protein	ZP_08718030.1|haloalkane_dehalogenase	YP_883269.1|hydrolase,_alpha/beta_fold_family_protein,	ZP_09746675.1|putative_hydrolase_or_acyltransferase_of	YP_004919383.1|hydrolase_or_acyltransferase_of_alpha/beta	YP_002798159.1|Alpha/beta_hydrolase_fold_protein	YP_001894753.1|Chloride_peroxidase	YP_003645456.1|alpha/beta_hydrolase_fold_protein	YP_001855929.1|putative_hydrolase	ZP_05218062.1|hydrolase,_alpha/beta_fold_family_protein,	CAN89620.1|putative_hydrolase	ZP_07278500.1|LipE_protein	YP_006242839.1|non-heme_chloroperoxidase_(chloride_peroxidase)	YP_592177.1|Alpha/beta_hydrolase	YP_004921932.1|alpha/beta_hydrolase	EHI42965.1|hydrolase	YP_006307635.1|hypothetical_protein	YP_005349910.1|hypothetical_protein	ZP_05224238.1|hypothetical_protein	ZP_06850266.1|oxidoreductase	YP_005339498.1|hypothetical_protein	YP_888181.1|hydrolase	YP_002363495.1|alpha/beta_hydrolase_fold_protein	NP_962216.1|hypothetical_protein	NP_901164.1|epoxide_hydrolase_protein	EGR48261.1|predicted_protein	ZP_10172866.1|alpha/beta_hydrolase_family_protein	ZP_09647387.1|putative_hydrolase_or_acyltransferase_of	YP_004446511.1|Tropinesterase	ZP_10081465.1|putative_hydrolase_or_acyltransferase_of	YP_349650.1|Alpha/beta_hydrolase_fold	ZP_06191747.1|hypothetical_protein	YP_001821771.1|putative_hydrolase	ZP_09747339.1|putative_hydrolase_or_acyltransferase_of	YP_347987.1|Alpha/beta_hydrolase_fold	YP_005314192.1|alpha/beta_hydrolase_fold_protein	YP_004643261.1|alpha/beta_hydrolase_fold_protein	YP_001754952.1|alpha/beta_hydrolase_fold	NP_856256.1|haloalkane_dehalogenase	ZP_09842588.1|short_chain_dehydrogenase	YP_006191126.1|alpha/beta_hydrolase_fold_protein	ZP_08233842.1|alpha/beta_hydrolase_fold_protein	YP_978688.1|haloalkane_dehalogenase	ZP_06437972.1|haloalkane_dehalogenase_dhaA	ZP_06522128.1|haloalkane_dehalogenase_dhaA_(1-chlorohexane	ZP_06514075.1|linB	ZP_06518087.1|haloalkane_dehalogenase_dhaA	ZP_07415190.1|haloalkane_dehalogenase_dhaA	YP_004746048.1|putative_haloalkane_dehalogenase_DHAA	NP_337155.1|haloalkane_dehalogenase	YP_177890.1|haloalkane_dehalogenase	YP_003678970.1|alpha/beta_hydrolase	YP_004077794.1|hydrolase_or_acyltransferase_of_alpha/beta	ZP_10051555.1|alpha/beta_hydrolase	YP_442876.1|alpha/beta_fold_family_hydrolase	ZP_02388611.1|hydrolase,_alpha/beta_fold_family,_putative	ZP_05587352.1|alpha/beta_fold_family_hydrolase	YP_003117161.1|alpha/beta_hydrolase_fold_protein	ZP_06914000.1|hydrolase	YP_005373152.1|haloalkane_dehalogenase	ZP_08718795.1|alpha/beta_hydrolase_fold_protein	GAA90907.1|epoxide_hydrolase	YP_001104906.1|alpha/beta_hydrolase_fold	YP_612555.1|3-oxoadipate_enol-lactonase	ZP_06565113.1|alpha/beta_hydrolase_fold_protein	ZP_09839461.1|alpha/beta_hydrolase	ZP_06848883.1|alpha/beta_hydrolase_fold_family_hydrolase	YP_001507658.1|alpha/beta_hydrolase_fold	YP_006050702.1|hydrolase	YP_004312473.1|pyrimidine_utilization_protein_D	BAE59379.1|	ZP_09405651.1|alpha/beta_family_hydrolase	EIC71038.1|putative_hydrolase_(alpha/beta_fold)_protein	YP_001702781.1|putative_hydrolase_(alpha/beta_fold)	YP_001851447.1|hydrolase	YP_004585405.1|alpha/beta_hydrolase_fold_protein	ZP_05224688.1|BpoB	YP_006304839.1|bpoB	YP_005346988.1|bpoB	YP_005341838.1|bpoB	YP_005336692.1|bpoB	ZP_08718357.1|BpoB	YP_004658084.1|alpha/beta_hydrolase_fold_protein	ZP_06190155.1|hypothetical_protein	YP_999086.1|alpha/beta_hydrolase_fold	YP_002361183.1|alpha/beta_hydrolase_fold_protein	ZP_09974778.1|alpha/beta_hydrolase	ZP_08894042.1|hypothetical_protein	YP_001415921.1|alpha/beta_hydrolase_fold	YP_001563580.1|alpha/beta_hydrolase_fold	YP_004489436.1|alpha/beta_hydrolase_fold_protein	YP_479340.1|alpha/beta_hydrolase_fold	ZP_09085138.1|alpha/beta_hydrolase_fold_protein	ADM72841.1|putative_hydrolase	YP_001539619.1|alpha/beta_hydrolase_fold	YP_003273688.1|alpha/beta_hydrolase_fold_protein	YP_001887836.1|alpha/beta_hydrolase_fold	YP_554763.1|putative_peroxidase	YP_004752828.1|putative_peroxidase	YP_003910145.1|alpha/beta_hydrolase_fold_protein	ZP_10032679.1|putative_hydrolase_or_acyltransferase_of	YP_005002694.1|alpha/beta_hydrolase	ZP_08145684.1|alpha/beta_hydrolase_fold_family_hydrolase	ZP_02911220.1|alpha/beta_hydrolase_fold	ZP_01064822.1|hypothetical_protein	YP_001106210.1|alpha/beta_hydrolase_fold	ZP_08205331.1|hydrolase	YP_004005563.1|alpha/beta_hydrolase	ZP_08154552.1|hydrolase	ZP_09713972.1|hydrolase	CBE68582.1|Alpha/beta_hydrolase_fold	YP_001526377.1|alpha/beta_hydrolase_fold_protein	ZP_07710728.1|alpha/beta_hydrolase_fold_protein	YP_006190896.1|putative_hydrolase	YP_005313958.1|putative_hydrolase	YP_006032108.1|b-ketoadipate_enol-lactone_hydrolase_protein	YP_004643012.1|putative_hydrolase	ZP_10013335.1|putative_hydrolase_or_acyltransferase_of	AAZ23080.1|possible_thioesterase	ADI17884.1|predicted_hydrolases_or_acyltransferases	YP_004278830.1|hydrolase	YP_004022036.1|hydrolase	YP_374796.1|lipolytic_enzyme	YP_003600582.1|oxidoreductase	ADH04673.1|hypothetical_protein	YP_003681495.1|alpha/beta_hydrolase	ADK54913.1|a/b_hydrolase_fold	AEF16028.1|LipE-like_protein	ZP_10007376.1|hydrolase	ZP_06020595.1|alpha/beta_hydrolase	ZP_06591576.1|LipE	ZP_09184166.1|alpha/beta_hydrolase	YP_002764420.1|hydrolase	ADK54814.1|a/b_hydrolase_fold	ZP_04388275.1|hydrolase	YP_001157871.1|alpha/beta_hydrolase_fold	EHI44485.1|hydrolase	ABP73650.1|SalF	YP_001833010.1|alpha/beta_hydrolase_fold	YP_003485956.1|putative_hydrolase	NP_522977.1|hydrolase_protein	ZP_09183448.1|Esterase/lipase/thioesterase	YP_001134111.1|alpha/beta_hydrolase_fold	ADZ28488.1|thioesterase	YP_002782003.1|putative_hydrolase	ZP_06562034.1|hydrolase	YP_001106780.1|hydrolase	YP_003653574.1|alpha/beta_hydrolase_fold_protein	YP_003121145.1|alpha/beta_hydrolase_fold_protein	YP_002430233.1|alpha/beta_hydrolase_fold_protein	ZP_08510315.1|hydrolase,_alpha/beta_domain_protein	ZP_09871349.1|putative_hydrolase_or_acyltransferase_of	ZP_09832565.1|hypothetical_protein	YP_003243531.1|alpha/beta_hydrolase_fold_protein	ZP_07900355.1|alpha/beta_hydrolase_fold_protein	ZP_00959015.1|3-oxoadipate_enol-lactonase_family_protein	NP_354571.2|hydrolase	YP_003344184.1|hydrolase	ZP_08280872.1|hydrolase,_alpha/beta_domain_protein	YP_704657.1|hydrolase	ZP_06582408.1|LipE	AAX31561.1|putative_hydrolase	ZP_06771779.1|Hydrolase	ZP_08531280.1|hydrolase	ZP_04706745.1|putative_hydrolase	ZP_05004074.1|hydrolase	ABD65954.1|type_II_thioesterase	ZP_06594658.1|hydrolase	YP_003767452.1|alpha/beta_hydrolase	ZP_08897188.1|esterase/lipase	YP_946073.1|hydrolase_alpha/beta_fold_domain-containing	YP_001703678.1|Alpha/beta_hydrolase_fold	CAC48368.1|putative_hydrolase	ZP_03825857.1|putative_biotin_biosynthesis_protein	CCH00051.1|alpha/beta_hydrolase_fold_protein	ZP_03626926.1|alpha/beta_hydrolase_fold_protein	YP_121290.1|putative_hydrolase	YP_004406648.1|alpha/beta_hydrolase_fold_protein	YP_002311124.1|Twin-arginine_translocation_pathway_signal	YP_003422328.1|hypothetical_protein	YP_005532514.1|alpha/beta_hydrolase	YP_003766666.1|alpha/beta_hydrolase	YP_004806112.1|alpha/beta_hydrolase_fold_protein	YP_004010526.1|alpha/beta_hydrolase_fold_protein	NP_824801.1|hydrolase	YP_713123.1|putative_hydrolase_(partial_match)	ZP_09170727.1|alpha/beta_hydrolase_fold_protein	YP_783390.1|alpha/beta_hydrolase_fold	YP_001431874.1|alpha/beta_hydrolase_fold	ZP_09157657.1|putative_hydrolase	ZP_09572143.1|alpha/beta_hydrolase_fold_protein	ZP_03628828.1|Chloride_peroxidase	YP_004917793.1|non-heme_haloperoxidase,_alpha/beta_hydrolase	YP_006241768.1|non-heme_chloroperoxidase	YP_004974850.1|Non-heme_chloroperoxidase	YP_776626.1|alpha/beta_hydrolase_fold	YP_625526.1|alpha/beta_hydrolase_fold	YP_952403.1|chloride_peroxidase	ZP_10183026.1|putative_hydrolase_or_acyltransferase_of	YP_003819087.1|alpha/beta_hydrolase	ZP_08450592.1|putative_alpha/beta_hydrolase_fold_protein	ZP_07984922.1|non-heme_chloroperoxidase_(chloride_peroxidase)	ZP_07979345.1|non-heme_chloroperoxidase_(chloride_peroxidase)	ZP_01035357.1|hypothetical_protein	YP_003769022.1|hydrolase	YP_003041195.1|hypothetical_protein	ZP_09809901.1|bioH_protein	ZP_08509439.1|hydrolase,_alpha/beta_domain_protein	YP_555239.1|putative_alpha/beta_hydrolase	NP_948179.1|hydrolase	ZP_09984352.1|putative_hydrolase_or_acyltransferase_of	YP_001992156.1|transcriptional_regulator,_SARP_family	ZP_02365474.1|alpha/beta_hydrolase_fold_protein	NP_929460.1|hypothetical_protein	NP_927568.1|biotin_biosynthesis_protein_BioH	YP_002314054.1|BioH	YP_481215.1|alpha/beta_hydrolase_fold	YP_564528.1|bioH_protein	YP_003508998.1|alpha/beta_hydrolase_fold_protein	ZP_04578950.1|carboxylesterase_bioH	YP_002016126.1|alpha/beta_hydrolase_fold	ZP_06062287.1|ketoadipate_enol-lactone_hydrolase	EER36480.1|alpha/beta_hydrolase	EGC41895.1|alpha/beta_hydrolase	ZP_08948577.1|hypothetical_protein	YP_003680565.1|alpha/beta_hydrolase	YP_643301.1|alpha/beta_hydrolase_fold	ZP_10129976.1|biotin_biosynthesis_protein_BioH	ZP_09274213.1|putative_hydrolase	ZP_07113974.1|alpha/beta_hydrolase_fold	YP_003731081.1|hydrolase,_alpha/beta_fold_family_protein	ZP_09839427.1|alpha/beta_hydrolase	YP_003101576.1|alpha/beta_hydrolase_fold_protein	YP_003374881.1|probable_carboxylesterase_bioh_(biotin_synthesis	YP_001159492.1|alpha/beta_hydrolase_fold	CCA86333.1|putative_hydrolase/Carboxylesterase	ZP_01897516.1|probable_hydrolase	ZP_06847244.1|2-hydroxy-6-phenylhexa-2,4-dienoic_acid	ZP_08718056.1|2-hydroxy-6-oxo-6-phenylhexa-2,4-dienoate	ZP_05823504.1|hydrolase	ZP_09840602.1|alpha/beta_hydrolase_fold_protein	YP_005495235.1|Hydrolase,_alpha/beta_fold_family_protein	YP_003762819.1|alpha/beta_hydrolase	ZP_04604236.1|hydrolase	ZP_01629785.1|Alpha/beta_hydrolase_fold_protein	ZP_08431741.1|putative_hydrolase/acyltransferase,_alpha/beta	YP_004813902.1|alpha/beta_hydrolase	YP_005464819.1|hypothetical_protein	ZP_06324057.1|2-succinyl-6-hydroxy-2,	ZP_03613889.1|prolyl_aminopeptidase	YP_003562658.1|hydrolase,_alpha/beta_fold_family	YP_005736485.1|hydrolase	ZP_07308359.1|alpha/beta_hydrolase_fold_containing_protein	ABC84462.1|NigCII	ZP_08062344.1|hydrolase	ZP_01446632.1|hypothetical_protein	YP_003302308.1|alpha/beta_hydrolase_fold_protein	YP_001226496.1|alpha/beta_fold_family_hydrolase	ZP_08987164.1|alpha/beta_hydrolase_fold_protein	ZP_08495283.1|alpha/beta_hydrolase_fold-containing_protein	ZP_06872904.1|putative_hydrolase	YP_002484869.1|alpha/beta_hydrolase_fold_protein	ZP_08735957.1|alpha/beta_hydrolase_fold_protein	AAW33976.1|PedQ	YP_890372.1|alpha/beta_hydrolase_fold-1	YP_004878888.1|protein_YvaM	YP_001537956.1|alpha/beta_hydrolase_fold	YP_001710496.1|putative_hydrolase	YP_003023021.1|alpha/beta_hydrolase_fold_protein	EEH07786.1|alpha/beta_hydrolase	EFZ00718.1|hydrolase,_putative	ZP_06850275.1|alpha/beta_hydrolase_fold_family_hydrolase	YP_005207170.1|beta-ketoadipate_enol-lactone_hydrolase	ZP_10053468.1|alpha/beta_hydrolase	YP_711798.1|putative_hydrolase	ZP_08236284.1|alpha/beta_hydrolase_fold_protein	YP_001824114.1|putative_hydrolase	ZP_06433549.1|haloalkane_dehalogenase	ZP_06450640.1|haloalkane_dehalogenase	YP_005360900.1|haloalkane_dehalogenase	YP_978401.1|haloalkane_dehalogenase	NP_216812.1|haloalkane_dehalogenase	ZP_07414886.2|haloalkane_dehalogenase	YP_005909927.1|hypothetical_protein	ZP_04157252.1|hypothetical_protein	ZP_04162948.1|hypothetical_protein	ZP_09842868.1|alpha/beta_hydrolase_fold_protein	YP_005044040.1|two_component_LuxR_family_transcriptional	YP_003339137.1|hydrolase_protein	YP_004514033.1|bioH_protein	ZP_01459251.1|10-carbomethoxy-13-deoxycarminomycin_esterase	CBJ37761.1|putative_hydrolase/Carboxylesterase	ZP_08768845.1|alpha/beta_hydrolase_fold_protein	ZP_10026267.1|alpha/beta_hydrolase_fold_protein	YP_002907991.1|Hydrolase,_alpha/beta_hydrolase_fold_family	YP_510569.1|alpha/beta_hydrolase	ZP_05223420.1|alpha/beta_hydrolase_fold_protein	YP_001107083.1|alpha/beta_hydrolase	YP_004920465.1|hydrolase	ZP_05823503.1|predicted_protein	YP_002603608.1|DhaA	YP_001612807.1|haloalkane_dehalogenase	ACR33062.1|hydrolase	YP_004695111.1|alpha/beta_hydrolase_fold_containing_protein	YP_005437947.1|alpha/beta_hydrolase	ZP_06640419.1|3-oxoadipate_enol-lactonase	ZP_05036402.1|hydrolase,_alpha/beta_fold_family,_putative	YP_004348316.1|Hydrolase,_alpha/beta_hydrolase_fold_family	YP_003102751.1|3-oxoadipate_enol-lactonase	YP_003766779.1|hydrolase	YP_003383168.1|alpha/beta_hydrolase_fold_protein	ZP_06913939.1|predicted_protein	YP_003250488.1|alpha/beta_hydrolase_fold_protein	ZP_09839789.1|hydrolase	YP_001710495.1|putative_hydrolase	CCD52431.1|similar_to_3-oxoadipate_enol-lactone_hydrolase	YP_001958726.1|alpha/beta_hydrolase_fold	YP_003100280.1|alpha/beta_hydrolase_fold_protein	YP_003899768.1|alpha/beta_hydrolase_fold_protein	ZP_09910171.1|3-oxoadipate_enol-lactonase	YP_004333042.1|poly(3-hydroxyalkanoate)_depolymerase	YP_003766149.1|alpha/beta_hydrolase	YP_004899482.1|beta-ketoadipate_enol-lactone_hydrolase	YP_002137840.1|alpha/beta_hydrolase_fold	YP_001866223.1|alpha/beta_hydrolase_fold_protein	YP_003102154.1|alpha/beta_hydrolase_fold_protein	ZP_01623711.1|hypothetical_protein	YP_001801556.1|hypothetical_protein	YP_001612096.1|2-hydroxy-6-oxohepta-2,4-dienoate_hydrolase	ZP_04603915.1|hydrolase/acyltransferase	ZP_07280575.1|2-hydroxy-6-oxo-6-phenylhexa-2,4-dienoate	YP_002481075.1|alpha/beta_hydrolase_fold_protein	ZP_06847188.1|alpha/beta_hydrolase	YP_004583871.1|alpha/beta_hydrolase_fold_protein	YP_001161231.1|alpha/beta_hydrolase_fold	YP_003946870.1|hydrolase,_alpha/beta_fold_family	YP_004573713.1|hypothetical_protein	ZP_02734044.1|putative_hydrolase	ZP_09793270.1|putative_hydrolase	ZP_05000583.1|alpha/beta_hydrolase	YP_121142.1|putative_hydrolase	YP_001815685.1|alpha/beta_hydrolase_fold	ZP_08780463.1|hypothetical_protein	YP_003980211.1|alpha/beta_hydrolase	ZP_09838731.1|putative_hydrolase	ZP_08954715.1|alpha/beta_hydrolase_fold_protein	YP_001625676.1|hypothetical_protein	ZP_01013419.1|putative_alpha/beta_hydrolase	ZP_08287843.1|putative_hydrolase	YP_004902662.1|putative_peptidase_S33_family_protein	YP_003064579.1|hydrolase_protein	ZP_09277064.1|putative_hydrolase	ZP_08771616.1|Carboxylesterase	ZP_07840606.1|2-succinyl-6-hydroxy-2,	YP_001851071.1|oxidoreductase	YP_005282689.1|putative_hydrolase	YP_005610007.1|hypothetical_protein	YP_001507379.1|alpha/beta_hydrolase_fold	ZP_09180200.1|alpha/beta_hydrolase_fold_protein	ZP_06913780.1|hydrolase	YP_004063159.1|hydrolase_protein	YP_004959234.1|alpha/beta_hydrolase_fold_protein	YP_001952506.1|alpha/beta_hydrolase_fold	ZP_10223304.1|hydrolase	ZP_09510713.1|hydrolase	YP_004493976.1|hydrolase	ZP_09931127.1|hydrolase	YP_005610009.1|hypothetical_protein	NP_854876.1|hypothetical_protein	ZP_06444232.1|conserved_hypothetical_protein	ZP_06454076.1|hydrolase	ZP_06449421.1|conserved_hypothetical_protein	ZP_06504313.1|conserved_hypothetical_protein	ZP_07012096.1|conserved_hypothetical_protein	ZP_04924782.1|conserved_hypothetical_protein	YP_004722899.1|hypothetical_protein	YP_001282500.1|hypothetical_protein	YP_004744656.1|hypothetical_protein	ZP_02550282.1|hypothetical_protein	YP_005908926.1|hypothetical_protein	ZP_06432367.1|conserved_hypothetical_protein	ZP_06436523.1|hydrolase	YP_005912524.1|hypothetical_protein	ZP_06509110.1|conserved_hypothetical_protein	ZP_09569490.1|alpha/beta_hydrolase_fold_protein	YP_129676.1|putative_haloalkane_dehalogenase	ZP_01221858.1|putative_haloalkane_dehalogenase	YP_510562.1|haloalkane_dehalogenase	YP_003021927.1|alpha/beta_hydrolase_fold_protein	ZP_01311977.1|alpha/beta_hydrolase_fold	YP_004179135.1|alpha/beta_hydrolase_fold_protein	YP_002138910.1|alpha/beta_hydrolase_fold	ZP_06575980.1|haloalkane_dehalogenase	YP_001230772.1|alpha/beta_hydrolase_fold	ZP_02733789.1|hydrolase,_alpha/beta_hydrolase_fold_family	ZP_08289914.1|putative_hydrolase	YP_004961413.1|alpha/beta_hydrolase_fold_protein	ZP_01620046.1|putative_hydrolase	YP_003111844.1|alpha/beta_hydrolase_fold_protein	ZP_10025450.1|poly(3-hydroxyalkanoate)_depolymerase	YP_001105725.1|alpha/beta_hydrolase_fold	YP_437646.1|alpha/beta_superfamily	ZP_03099830.1|hydrolase,_alpha/beta_fold_family	ZP_07283008.1|alpha/beta_hydrolase_fold_containing_protein	ZP_04102438.1|hypothetical_protein	ZP_04289600.1|hypothetical_protein	YP_006051557.1|putative_hydrolase	YP_004919625.1|hydrolase	YP_006248287.1|hydrolase	YP_004815106.1|alpha/beta_hydrolase	YP_004966655.1|alpha/beta_hydrolase_fold_protein	ZP_10208764.1|hydrolase,_alpha/beta_fold_family_protein	ZP_10170175.1|putative_hydrolase_or_acyltransferase_of	YP_510567.1|alpha/beta_hydrolase	YP_001848438.1|haloalkane_dehalogenase	ZP_09140261.1|haloalkane_dehalogenase	ZP_09842613.1|alpha/beta_hydrolase_fold_protein	YP_001136104.1|alpha/beta_hydrolase_fold	YP_005529304.1|hydrolase	YP_003763552.1|hydrolase	YP_003729932.1|hydrolase	ZP_06510272.1|haloalkane_dehalogenase	YP_003882512.1|alpha/beta_superfamily_hydrolase	ZP_10138594.1|prolyl_aminopeptidase	YP_003073763.1|alpha/beta_hydrolase_family_protein	ZP_09836591.1|alpha/beta_hydrolase	YP_005003159.1|alpha/beta_hydrolase	YP_004015487.1|alpha/beta_hydrolase_fold_protein	ZP_06567069.1|putative_hydrolase_(partial_match)	YP_001104570.1|putative_hydrolase_(partial_match)	YP_954656.1|alpha/beta_fold_family	ZP_05698006.1|alpha/beta_hydrolase_fold_family_hydrolase	YP_005297412.1|2-succinyl-6-hydroxy-2,	YP_005044025.1|alpha/beta_hydrolase_fold_protein	ZP_06822181.1|alpha/beta_hydrolase	YP_480109.1|alpha/beta_hydrolase_fold	YP_001625677.1|alpha/beta_fold_family_hydrolase	YP_004491721.1|alpha/beta_hydrolase_fold_protein	ZP_04096862.1|hypothetical_protein	ZP_04245650.1|hypothetical_protein	ZP_04251505.1|hypothetical_protein	ZP_04228226.1|hypothetical_protein	ZP_04072322.1|hypothetical_protein	ZP_02932741.1|hydrolase,_alpha/beta_fold_family	ZP_02876713.1|hydrolase,_alpha/beta_fold_family	ZP_02895245.1|hydrolase,_alpha/beta_fold_family	ZP_02213135.1|hydrolase,_alpha/beta_fold_family	ZP_03018622.1|hydrolase,_alpha/beta_fold_family	ZP_00392998.1|COG0596:_Predicted_hydrolases_or	ZP_05184500.1|hydrolase,_alpha/beta_fold_family_protein	ZP_04090839.1|hypothetical_protein	ZP_04234035.1|hypothetical_protein	YP_002451696.1|hydrolase,_alpha/beta_fold_family	ZP_03232820.1|hydrolase,_alpha/beta_fold_family	ZP_04115131.1|hypothetical_protein	YP_002446175.1|hydrolase,_alpha/beta_fold_family	ZP_09357275.1|hypothetical_protein	ZP_04126760.1|hypothetical_protein	ZP_04306381.1|hypothetical_protein	ZP_04212462.1|hypothetical_protein	ZP_04084736.1|hypothetical_protein	ZP_04279163.1|hypothetical_protein	YP_005572697.1|carboxylesterase	YP_003679257.1|alpha/beta_hydrolase	ZP_08642567.1|alpha/beta_hydrolase_fold_protein	ZP_01459548.1|hydrolase	YP_910676.1|alpha/beta_hydrolase_fold	YP_004675165.1|alpha/beta_hydrolase_fold_protein	YP_911863.1|alpha/beta_hydrolase_fold	ZP_10069059.1|alpha/beta_hydrolase	YP_005264557.1|putative_carboxylesterase_bioH_(Biotin_synthesis	YP_005655021.1|Proline_iminopeptidase-related_protein	YP_003885432.1|alpha/beta_hydrolase_fold_protein	YP_003384334.1|alpha/beta_hydrolase_fold_protein	ZP_10076899.1|putative_hydrolase_or_acyltransferase_of	YP_480042.1|alpha/beta_hydrolase_fold	YP_001509869.1|alpha/beta_hydrolase_fold	YP_004582722.1|alpha/beta_hydrolase_fold_protein	YP_004816047.1|alpha/beta_hydrolase	YP_003114217.1|alpha/beta_hydrolase_fold_protein	YP_003374886.1|hypothetical_hydrolase_protein	ZP_07972566.1|alpha/beta_fold_family_hydrolase	ZP_01084658.1|hypothetical_protein	ZP_07300363.1|putative_alpha/beta_hydrolase_family_protein	YP_001848608.1|lignin_peroxidase_LipJ	ZP_07969494.1|alpha/beta_fold_family_hydrolase	ZP_04747746.1|hypothetical_protein	ZP_08876996.1|alpha/beta_fold_family_hydrolase	YP_004602058.1|alpha/beta_hydrolase_fold_protein	ZP_09241358.1|3-oxoadipate_enol-lactonase	ZP_06592983.1|hydrolase	YP_004491692.1|putative_hydrolase	YP_002417810.1|putative_hydrolase	ZP_01065950.1|Predicted_hydrolase/acyltransferase	YP_006241379.1|alpha/beta_hydrolase_fold_protein	ZP_08425890.1|palpha/beta_hydrolase_superfamily_protein	ZP_01124537.1|predicted_alpha/beta_hydrolase_superfamily	YP_003277267.1|alpha/beta_hydrolase_fold_protein	ZP_09165530.1|alpha/beta_hydrolase_fold_protein	ZP_09986429.1|putative_hydrolase_or_acyltransferase_of	YP_004919537.1|carboxylesterase	ZP_04151468.1|hypothetical_protein	ZP_01085084.1|Alpha/beta_hydrolase	ZP_05887824.1|predicted_hydrolase_or_acyltransferase	YP_005329076.1|putative_hydrolase_or_acyltransferase_of	YP_004716185.1|bioH_protein	YP_005940554.1|bioH_protein	YP_004814603.1|alpha/beta_hydrolase	ZP_07972936.1|alpha/beta_fold_family_hydrolase	YP_006291542.1|alpha/beta_hydrolase	ZP_08571896.1|Putative_hydrolase_or_acyltransferase_of	ZP_06913783.1|conserved_hypothetical_protein	ZP_06578943.1|PlmS3	ZP_06159627.1|putative_hydrolase	ZP_09749312.1|putative_hydrolase_or_acyltransferase_of	ZP_06967127.1|hydrolase_or_acyltransferase_(alpha/beta	ZP_08913661.1|Alpha/beta_hydrolase_fold	ZP_06913395.1|conserved_hypothetical_protein	EHK26770.1|hypothetical_protein	EGR44651.1|predicted_protein	EHK18906.1|hypothetical_protein	EHK45798.1|putative_hydrolase	EHK19937.1|hypothetical_protein	YP_028811.1|alpha/beta_fold_family_hydrolase	NP_845088.1|alpha/beta_fold_family_hydrolase	CCA60065.1|Alpha_or_beta_hydrolase	YP_776618.1|alpha/beta_hydrolase_fold	CAJ89377.1|putative_hydrolase_or_acyltransferase	BAE55951.1|	EHK42464.1|putative_hydrolase	EHB97236.1|hydrolase	EGO38422.1|putative_hydrolase_or_acyltransferase_of	EGP43610.1|Alpha/beta_hydrolase_fold_protein	YP_004117976.1|alpha/beta_hydrolase_fold_protein	EHN64549.1|alpha/beta_hydrolase_fold_protein	EHO88701.1|2-succinyl-6-hydroxy-2,	YP_043105.1|putative_hydrolase	NP_371568.1|prolyl_aminopeptidase	CAJ87981.1|putative_haloalkane_dehalogenase	NP_335670.1|alpha/beta_fold_family_hydrolase	NP_215706.1|hypothetical_protein	YP_001854965.1|hypothetical_protein	ACG70811.1|pimeloyl-CoA_synthesis_protein-like_protein	EFQ36404.1|hypothetical_protein	NP_828535.1|hydrolase	ZP_08784185.1|alpha/beta_hydrolase_fold_protein	CCD55057.1|similar_to_alpha/beta_hydrolase_fold	ZP_03627829.1|alpha/beta_hydrolase_fold_protein	YP_001276436.1|alpha/beta_hydrolase_fold	YP_001222257.1|putative_hydrolase/acyltransferase	NP_823340.1|hydrolase	YP_004029609.1|Esterase	YP_002945054.1|alpha/beta_hydrolase_fold_protein	YP_001174329.1|bioH_protein	YP_730114.1|alpha/beta_hydrolase_superfamily_protein	YP_001225366.1|alpha/beta_fold_family_hydrolase	ZP_01080717.1|predicted_alpha/beta_hydrolase_superfamily	ZP_01470447.1|predicted_alpha/beta_hydrolase_superfamily	YP_001656282.1|alpha/beta_fold_family_hydrolase	YP_004653590.1|hypothetical_protein	YP_005266869.1|putative_non-heme_chloroperoxidase	YP_004867011.1|esterase/lipase	ZP_05028943.1|hydrolase,_alpha/beta_fold_family,_putative	ZP_09270831.1|putative_hydrolase	YP_004274610.1|alpha/beta_hydrolase_fold_protein	ZP_10013213.1|lysophospholipase	YP_005264581.1|hypothetical_protein	ZP_05044045.1|alpha/beta_hydrolase	AAD37454.1|tetranactin_resistance_protein	EIM42790.1|hydrolase	EHK82159.1|alpha/beta_hydrolase	AAL01057.1|putative_haloalkane_dehalogenase	CAE45657.1|hypothetical_protein	CAJ88030.1|putative_non-heme_chloroperoxidase	EHN75377.1|oxidoreductase	YP_890971.1|oxidoreductase	AFM17075.1|putative_hydrolase_or_acyltransferase_of	ZP_09685815.1|hydrolase_or_acyltransferase_(alpha/beta	BAL55998.1|biotin_biosynthesis_protein_BioH	YP_001222258.1|putative_hydrolase/acyltransferase	CCI35548.1|Similar_to_Q3M4S3_ANAVT_Alpha/beta	YP_700213.1|hydrolase	YP_002505222.1|alpha/beta_hydrolase_fold_protein	EGU75572.1|hypothetical_protein	EGO56125.1|hypothetical_protein	AEC13078.1|fosL	YP_004919896.1|hypothetical_protein	YP_004017244.1|alpha/beta_hydrolase_fold_protein	BAL15744.1|hydrolase	EFV84660.1|alpha/beta_hydrolase_fold_protein	AAP42868.1|NanE	AFL48522.1|Epoxide_hydrolase	CAD70514.1|related_to_3-OXOADIPATE_ENOL-LACTONASE_I	CCD56793.1|similar_to_alpha/beta_hydrolase	YP_700061.1|epoxide_hydrolase	ZP_02196092.1|hypothetical_protein	EHK18339.1|hypothetical_protein	EID83814.1|alpha/beta_hydrolase_family_protein	EGU81937.1|hypothetical_protein	EGS38372.1|2-succinyl-6-hydroxy-2,	EIC64604.1|alpha/beta_fold_family_hydrolase	YP_528951.1|alpha/beta_fold_family	YP_002379941.1|alpha/beta_hydrolase_fold_protein	YP_001849500.1|hypothetical_protein	BAL15716.1|hydrolase	EGU78034.1|hypothetical_protein	EHH09016.1|hydrolase	EHB99668.1|putative_hydrolase_(alpha/beta_fold)_protein	NP_821264.1|hydrolase	YP_642243.1|alpha/beta_hydrolase_fold	YP_003507688.1|alpha/beta_hydrolase_fold_protein	YP_001157520.1|alpha/beta_hydrolase_fold	EGU39637.1|alpha/beta_hydrolase_fold_protein	EFQ32025.1|hypothetical_protein	ADM46374.1|putative_alpha/beta_fold_family_protein	ZP_05783861.1|transcriptional_regulator,_CadC	ZP_09986833.1|putative_hydrolase_or_acyltransferase_of	EHK25772.1|hypothetical_protein	AAO65791.1|monensin_cyclase	EGP57040.1|hydrolase	AAQ84165.1|PlmS3	AAK57191.1|putative_acetyl_transferase	EHY77525.1|bioH_protein	YP_001362949.1|alpha/beta_hydrolase_fold
SMCOG10005	EFP97977.1|	ZP_07741621.1|phytoene_synthase	AAF24290.1|CrtB	YP_353344.1|phytoene_synthase	AAB31139.1|phytoene_synthase	YP_001043789.1|squalene/phytoene_synthase	YP_002525957.1|Phytoene_synthase_CrtB	AEN14340.1|phytoene_synthase	YP_001167231.1|squalene/phytoene_synthase	ZP_05842937.1|Squalene/phytoene_synthase	YP_004716595.1|phytoene_synthase_CrtB	YP_680540.1|phytoene_synthase	YP_003576852.1|phytoene_synthase	ZP_01750105.1|phytoene_synthase	ZP_01002330.1|Squalene/phytoene_synthase	ZP_01902787.1|phytoene_synthase	YP_001534843.1|phytoene_synthase	YP_508084.1|phytoene_synthase	ZP_01880734.1|Squalene/phytoene_synthase	ZP_05340726.1|phytoene_synthase	ZP_05073787.1|phytoene_synthase	ZP_01034636.1|Squalene/phytoene_synthase	AAT90319.1|putative_phytoene_synthase	ZP_08825252.1|Phytoene_synthase	ZP_08921453.1|Phytoene_synthase	ZP_08926604.1|Phytoene_synthase	ZP_08768850.1|Phytoene_synthase	ZP_09809910.1|phytoene_synthase	ZP_09421447.1|phytoene_synthase	YP_001990703.1|Squalene/phytoene_synthase	NP_946861.1|squalene/phytoene_synthase	YP_003444511.1|Phytoene_synthase	YP_004110297.1|Phytoene_synthase	YP_001242260.1|phytoene_synthase	ZP_09425991.1|phytoene_synthase	ZP_08773834.1|Phytoene_synthase	YP_487614.1|squalene/phytoene_synthase	ZP_09477694.1|phytoene_synthase	YP_531143.1|squalene/phytoene_synthase	AEQ27762.1|CrtB	YP_001203727.1|phytoene_synthase	YP_780248.1|squalene/phytoene_synthase	YP_570887.1|squalene/phytoene_synthase	ZP_09874782.1|phytoene_synthase	YP_002298289.1|phytoene_synthase	ZP_02167509.1|Squalene/phytoene_synthase	YP_425586.1|phytoene_synthase	ZP_08402219.1|phytoene_synthase	AAB87738.2|phytoene_synthase	YP_005438195.1|prephytoene_pyrophosphate_synthase_CrtB	YP_001755509.1|squalene/phytoene_synthase	ZP_07375613.1|phytoene_synthase	YP_001611218.1|phytoene_synthase	YP_001770549.1|squalene/phytoene_synthase	YP_005449235.1|phytoene_synthase_CrtB	ZP_09696122.1|phytoene_synthase	ZP_08506852.1|Phytoene_synthase	AAR37856.1|phytoene_synthase	YP_005417074.1|phytoene_synthase	YP_002422002.1|Squalene/phytoene_synthase	YP_003069273.1|phytoene_synthase	YP_002964243.1|phytoene_synthase	YP_001925888.1|Squalene/phytoene_synthase	ZP_04958223.1|phytoene_synthase	YP_001640472.1|squalene/phytoene_synthase	ZP_05125821.1|phytoene_synthase	YP_001003184.1|squalene/phytoene_synthase	ZP_09692010.1|phytoene/squalene_synthetase	AAX48190.1|phytoene_synthase	ZP_01104372.1|phytoene_synthase	AAR37803.1|phytoene_synthase	ZP_01626211.1|Squalene/phytoene_synthase	ZP_05116217.1|Squalene_and_phytoene_synthases_family	YP_004284114.1|phytoene_synthase	ZP_08633456.1|Squalene/phytoene_synthase	ZP_01911068.1|Squalene/phytoene_synthase	ZP_09429749.1|Phytoene_synthase	AAF78202.1|phytoene_synthase	YP_001208333.1|phytoene_synthase	ZP_09807844.1|phytoene_synthase	BAA09595.2|Phytoene_synthase	YP_004617870.1|phytoene_synthase	YP_003819211.1|phytoene_synthase	AAY28421.1|phytoene_synthase	YP_005198071.1|phytoene_synthase_CrtB	YP_003522457.1|CrtB	BAA14128.2|	AAC44849.1|phytoene_synthase	ZP_09287121.1|phytoene_synthase	YP_003729912.1|prephytoene_pyrophosphate_synthase	YP_004010539.1|Phytoene_synthase	CAB56063.1|phytoene_synthase	CAZ90571.1|Phytoene_synthase_crtB	EHY77533.1|phytoene_synthase	YP_005940562.1|phytoene_synthase	YP_004716193.1|phytoene_synthase	YP_003211907.1|Phytoene_synthase	YP_001436477.1|hypothetical_protein	ZP_07377144.1|Phytoene_synthase	AAA21264.1|prephytoene_pyrophosphate_synthase	YP_005941087.1|phytoene_synthase_CrtB	ZP_09510733.1|Phytoene_synthase	YP_006341701.1|putative_phytoene_synthase_CrtB	CAL34122.1|phytoene_synthase_CRTB	ZP_10223284.1|prephytoene_pyrophosphate_synthase	YP_001174337.1|phytoene_synthase	ACI04499.1|CrtB	AAZ73150.1|phytoene_synthase	YP_001130216.1|farnesyl-diphosphate_farnesyltransferase	AAZ73143.1|phytoene_synthase	YP_004474457.1|Phytoene_synthase	ZP_08252929.1|Phytoene_synthase	AAW72815.2|CrtB	ZP_09831019.1|phytoene_synthase	YP_001998393.1|Squalene/phytoene_synthase	AAZ73131.1|phytoene_synthase	ZP_09931145.1|Phytoene_synthase	YP_003266650.1|Phytoene_synthase	YP_001813235.1|squalene/phytoene_synthase	YP_002362371.1|Squalene/phytoene_synthase	ZP_01386896.1|Squalene/phytoene_synthase	NP_931516.1|phytoene_synthase	AAN85600.1|phytoene_synthase	YP_001418463.1|squalene/phytoene_synthase	YP_001636278.1|squalene/phytoene_synthase	NP_662273.1|phytoene_desaturase	CAZ90622.1|Phytoene_synthase_crtB	YP_912179.1|squalene/phytoene_synthase	YP_002018584.1|Squalene/phytoene_synthase	YP_004836307.1|phytoene_synthase	ZP_06969372.1|Phytoene_synthase	YP_375258.1|phytoene_desaturase	YP_001943609.1|Squalene/phytoene_synthase	ABC50113.1|phytoene_synthase	YP_001431862.1|squalene/phytoene_synthase	YP_002016174.1|Squalene/phytoene_synthase	YP_497088.1|farnesyl-diphosphate_farnesyltransferase	YP_003543635.1|phytoene/squalene_synthetase	YP_003561124.1|phytoene_synthase	AAA64982.1|phytoene_synthase	AAA24821.1|prephytoene_pyrophosphate_synthase	ZP_03053693.1|phytoene_synthase	YP_001683338.1|squalene/phytoene_synthase	ZP_10220289.1|phytoene/squalene_synthetase	YP_003700283.1|Phytoene_synthase	YP_001486256.1|phytoene_synthase	YP_003595873.1|phytoene_synthase	YP_445554.1|phytoene_synthase	AAZ73137.1|phytoene_synthase	YP_001959394.1|Squalene/phytoene_synthase	YP_004117978.1|phytoene_synthase	NP_924690.1|phytoene_synthase	ZP_08209289.1|farnesyl-diphosphate_farnesyltransferase	YP_002462291.1|Squalene/phytoene_synthase	YP_003855392.1|phytoene_synthase	NP_294586.1|phytoene_synthase	YP_005882725.1|putative_poly-isoprenyl_transferase	CAZ90491.1|Phytoene_synthase_crtB	YP_004554124.1|Phytoene_synthase	YP_004533574.1|phytoene_synthase	NP_968601.1|phytoene_synthase	ZP_09140255.1|phytoene/squalene_synthetase	YP_003083182.1|putative_poly-isoprenyl_transferase	YP_603994.1|squalene/phytoene_synthase	ZP_02184019.1|phytoene_synthase	CBX21388.1|	ZP_09955435.1|phytoene/squalene_synthetase	ZP_01040327.1|phytoene_synthase	ZP_05986368.1|squalene_synthase_HpnD	YP_005878606.1|phytoene_synthase	ZP_01302587.1|Squalene/phytoene_synthase	ZP_10165207.1|phytoene_synthase	YP_005895790.1|phytoene/squalene_synthetase_family_protein	ZP_08889112.1|squalene_synthase_HpnD	ZP_07707512.1|phytoene_synthase	YP_003290875.1|Squalene/phytoene_synthase	YP_002787884.1|putative_phytoene_synthase	YP_004178699.1|Phytoene_synthase	ZP_01438495.1|phytoene_synthase	YP_001519114.1|phytoene_synthase	YP_003705901.1|Phytoene_synthase	ZP_09251015.1|phytoene_synthase	YP_643623.1|phytoene_synthase	AAY90027.1|predicted_phytoene_synthase	ZP_03560328.1|phytoene_synthase	ZP_08389004.1|squalene/phytoene_synthase_family_protein	ZP_09191381.1|phytoene_synthase	YP_004862505.1|phytoene/squalene_synthetase	YP_002761918.1|phytoene_synthase	AEJ38185.1|phytoene_synthase	YP_002886858.1|Phytoene_synthase	YP_458868.1|phytoene_synthase	ACU26407.1|phytoene_synthase_CrtB	ACU26478.1|phytoene/squalene_synthetase	ZP_06055258.1|phytoene_synthase	ZP_09906267.1|phytoene_synthase	YP_004537743.1|Phytoene_synthase	ZP_01227922.1|phytoene_synthase	ZP_07684993.1|squalene/phytoene_synthase	ZP_08271929.1|Phytoene_synthase	YP_618168.1|squalene/phytoene_synthase	ZP_03225707.1|phytoene_synthase	YP_003109109.1|Squalene/phytoene_synthase	ZP_09993979.1|phytoene_synthase	EHM70492.1|putative_dehydrosqualene_synthase	ZP_01236267.1|phytoene_synthase	YP_003552456.1|phytoene_synthase	ZP_07947186.1|squalene/phytoene_synthase	YP_003186212.1|Phytoene_synthase	ABL97779.1|crtB_phytoene_synthase	ZP_01161096.1|phytoene_synthase	ZP_01169748.1|phytoene_synthase	YP_003182616.1|Squalene/phytoene_synthase	YP_003323772.1|Squalene/phytoene_synthase	ZP_01447411.1|phytoene_synthase	ABX59268.1|synthase	YP_005519565.1|phytoene_synthase	ZP_08700511.1|phytoene_synthase	ZP_06861331.1|phytoene_synthase	EIE76508.1|hypothetical_protein	ZP_04384218.1|phytoene_synthase	YP_004870546.1|phytoene_synthase	ZP_09201233.1|phytoene/squalene_synthetase	AAO46895.1|lycopene_cyclase_/_phytoene_synthase	AAO46893.1|lycopene_cyclase_/_phytoene_synthase	YP_004710045.1|phytoene/squalene_synthetase	YP_002767020.1|phytoene_synthase	AAY87312.1|predicted_phytoene_synthase	AAY82848.1|predicted_phytoene_synthase_CrtB	GAA99213.1|hypothetical_protein	AAY68317.1|putative_phytoene_synthase	EHI42402.1|squalene_synthase_HpnD	ABL97599.1|crtB_phytoene_synthase	YP_005654135.1|phytoene_synthase	YP_003833389.1|Phytoene_synthase	ZP_05068937.1|phytoene_synthase	ADD17016.1|phytoene_synthase	ZP_08273894.1|Phytoene_synthase	ZP_05082301.1|phytoene_synthase,_putative	EGU39650.1|phytoene_synthase	ZP_01223635.1|CrtB_phytoene_synthase	YP_265548.1|phytoene_synthase	YP_001509396.1|squalene/phytoene_synthase	EIM48790.1|phytoene_synthase	ABL61010.1|phytoene_synthase_CrtB	ZP_04606808.1|squalene/phytoene_synthase	EHO59132.1|Phytoene_synthase	ZP_08915543.1|Phytoene_synthase	ZP_07912664.1|dehydrosqualene_synthase	YP_005759310.1|squalene_desaturase	ZP_01264713.1|Phytoene_synthase	EHS04400.1|dehydrosqualene_synthase	CCF46103.1|phytoene_synthase	ZP_10003192.1|phytoene_synthase	EFP85551.2|hypothetical_protein	YP_003470462.1|Dehydrosqualene_synthase	ZP_10159609.1|phytoene_synthase	ZP_09311253.1|phytoene_synthase	YP_001445355.1|phytoene_synthase	ZP_02194908.1|Phytoene_synthase	ZP_10067281.1|phytoene_synthase	ADC84425.1|phytoene_synthase	ZP_01864057.1|phytoene_synthase	ZP_01616933.1|phytoene_synthase	ABL60985.1|phytoene_synthase_CrtB	YP_001995158.1|Squalene/phytoene_synthase	ZP_09921020.1|phytoene_synthase	ZP_01737883.1|Phytoene_synthase	YP_004180604.1|Phytoene_synthase	YP_004492556.1|Phytoene_synthase	ZP_01170929.1|phytoene_synthase	YP_004663847.1|phytoene_synthetase	YP_005366787.1|phytoene_synthetase	YP_003681479.1|Phytoene_synthase	YP_711677.1|putative_phytoene_synthase	CAA79957.1|phytoene_synthetase	YP_629157.1|phytoene_synthetase	YP_002778029.1|phytoene_synthase	YP_531596.1|squalene/phytoene_synthase	YP_701094.1|phytoene_synthase	YP_780740.1|squalene/phytoene_synthase	ZP_02929442.1|putative_terpenoid_synthase	YP_005042864.1|squalene_synthase	ZP_09180181.1|phytoene_synthase	ZP_06589362.1|phytoene_synthase	YP_586285.1|phytoene_synthase	YP_485343.1|squalene/phytoene_synthase	ZP_10025075.1|squalene/phytoene_synthase	ZP_09431550.1|putative_phytoene_synthase	YP_002289649.1|squalene_synthase_HpnD	ZP_01551535.1|Phytoene_synthase	YP_003754617.1|squalene_synthase_HpnD	ZP_05064230.1|phytoene_synthetase	ZP_09310470.1|phytoene_synthase	EGD92450.1|hypothetical_protein	EHB77770.1|squalene_synthase_HpnD	YP_004107956.1|squalene_synthase_HpnD	YP_570699.1|squalene/phytoene_synthase	NP_949079.1|squalene/phytoene_synthase	YP_001621382.1|phytoene_synthase	NP_217914.1|phytoene_synthase	YP_004682365.1|cold_shock-like_protein_CspA	YP_005924512.1|putative_phytoene_synthase	YP_001993234.1|squalene_synthase_HpnD	EGU75236.1|hypothetical_protein	EGO53562.1|geranylgeranyl-diphosphate	EGZ76592.1|geranylgeranyl-diphosphate	EGY13637.1|phytoene_synthase	EIM85677.1|terpenoid_synthase	GAA87345.1|phytoene_synthase	EGG10156.1|hypothetical_protein	CCF48514.1|related_to_Phytoene_synthase	GAA86637.1|phytoene_synthase	ABL97830.1|crtY_lycopene_cyclase	ZP_03497499.1|lycopene_cyclase_domain_protein	YP_145343.1|phytoene_synthase-related_protein	YP_006043.1|hypothetical_protein	ZP_09897595.1|phytoene_synthase-related_protein	YP_005654131.1|Phytoene_synthase-related_protein	YP_005641762.1|lycopene_cyclase_domain-containing_protein	YP_006059886.1|hypothetical_protein	ABL97760.1|crtB_phytoene_synthase	ZP_05050135.1|Squalene_and_phytoene_synthases_superfamily	YP_001874931.1|squalene/phytoene_synthase	ZP_01451385.1|Squalene/phytoene_synthase	AAY78595.1|predicted_truncated_phytoene_synthase	YP_002522368.1|phytoene_synthetase	YP_001878067.1|Squalene/phytoene_synthase	YP_003684885.1|Phytoene_synthase	ZP_06413359.1|Phytoene_synthase	ZP_07301277.1|squalene_synthase_HpnD	YP_003369425.1|Squalene/phytoene_synthase	ZP_09682166.1|Phytoene_synthase	EDZ40263.1|Putative_phytoene_synthase	EAY56606.1|putative_phytoene_synthase	ZP_09146697.1|squalene_desaturase	YP_005001389.1|phytoene/squalene_synthetase	YP_425156.1|squalene-phytoene_synthase	EHM74383.1|dehydrosqualene_synthase	YP_006196673.1|dehydrosqualene_synthase	YP_005735365.1|dehydrosqualene_synthase_(Diapophytoene	ZP_06325665.1|dehydrosqualene_synthase	YP_005738029.1|squalene_desaturase	YP_005298902.1|Dehydrosqualene_synthase	EHO87833.1|dehydrosqualene_synthase	ZP_04864405.1|possible_phytoene_synthase	NP_647300.1|squalene_desaturase	YP_005756307.1|squalene_desaturase	ZP_07362497.1|dehydrosqualene_synthase	ZP_03566181.1|squalene_desaturase	NP_373086.1|squalene_desaturase	EHO87853.1|dehydrosqualene_synthase	YP_005758953.1|dehydrosqualene_synthase	ZP_06310364.1|dehydrosqualene_synthase	YP_001247937.1|squalene/phytoene_synthase	YP_417884.1|squalene_desaturase	YP_005751094.1|squalene/phytoene_synthase_family_protein	ZP_04868168.1|possible_phytoene_synthase	EHM64642.1|dehydrosqualene_synthase	ZP_05687774.1|squalene_desaturase	EHT43169.1|dehydrosqualene_synthase	YP_005740584.1|squalene/phytoene_synthase	EHS78246.1|dehydrosqualene_synthase	CAA52097.1|squalene_desaturase	EHO99143.1|putative_dehydrosqualene_synthase	ZP_03612375.1|dehydrosqualene_synthase_(Diapophytoene	ZP_07841974.1|dehydrosqualene_synthase	ZP_06821762.1|conserved_hypothetical_protein	EHT25960.1|dehydrosqualene_synthase	ZP_04817786.1|possible_Phytoene_synthase	ZP_04676854.1|dehydrosqualene_synthase	ZP_07842892.1|dehydrosqualene_synthase	ZP_04060339.1|dehydrosqualene_synthase	YP_252405.1|squalene_desaturase	YP_002635362.1|squalene_synthase-like_protein	EHY93753.1|hypothetical_protein	ZP_09891508.1|squalene_desaturase	ZP_05648653.1|squalene_desaturase	ZP_05654990.1|squalene_desaturase	ZP_05645358.1|squalene_desaturase	ZP_08145704.1|phytoene_synthase	YP_002316543.1|Phytoene/squalene_synthetase	ZP_07079463.1|phytoene_synthase	NP_693381.1|phytoene_synthase	ADD17067.1|dehydrosqualene_synthase	YP_003064200.1|phytoene_synthase	YP_006180384.1|apo-8'-phytoene_synthase	YP_003959069.1|phytoene_synthase	ZP_10207482.1|phytoene_synthase	YP_004375596.1|dehydrosqualene_synthase	YP_004096952.1|Phytoene_synthase	YP_005313179.1|phytoene/squalene_synthetase	YP_004641363.1|phytoene/squalene_synthetase	ZP_03497495.1|Squalene/phytoene_synthase	YP_145340.1|phytoene_synthase	ZP_09897584.1|Phytoene_synthase	YP_003427853.1|phytoene_synthase	YP_005641765.1|phytoene_synthase	YP_006040.1|phytoene_synthase	YP_006059882.1|phytoene/squalene_synthetase	YP_006260267.1|Phytoene_synthase,_CrtB	YP_003506175.1|Phytoene_synthase	ZP_04453292.1|hypothetical_protein	YP_004885953.1|phytoene_synthase	YP_003972490.1|putative_squalene/phytoene_synthase	YP_479933.1|squalene/phytoene_synthase	ZP_09172957.1|squalene_synthase_HpnD	YP_004919541.1|phytoene_synthase	ZP_07054621.1|possible_phytoene_synthase	ZP_09741613.1|squalene_synthase_HpnD	YP_004019774.1|squalene_synthase_HpnD	YP_001821570.1|putative_phytoene_synthase	YP_006242827.1|phytoene_synthase_CrtB	ZP_06874966.1|putative_squalene/phytoene_synthase	BAI84640.1|hypothetical_protein	YP_818520.1|farnesyl-diphosphate_farnesyltransferase	YP_004333700.1|squalene_synthase_HpnD	YP_004876674.1|squalene_and_phytoene_synthases_superfamily	ZP_08481742.1|farnesyl-diphosphate_farnesyltransferase	ZP_03393472.1|phytoene_synthase	YP_006230974.1|squalene_and_phytoene_synthases_superfamily	ZP_06533522.1|phytoene_synthase	NP_624523.1|phytoene_synthase	YP_004705374.1|farnesyl-diphosphate_farnesyltransferase	YP_004171782.1|phytoene_synthase	YP_822545.1|farnesyl-diphosphate_farnesyltransferase	YP_379480.1|phytoene_desaturase	YP_001545469.1|squalene/phytoene_synthase	ZP_05027938.1|Squalene_and_phytoene_synthases_superfamily	YP_172822.1|phytoene_synthase	ZP_08017904.1|phytoene_synthase	YP_002513595.1|putative_terpenoid_synthase	ZP_08428853.1|phytoene_synthase	YP_002484863.1|Squalene/phytoene_synthase	YP_001276448.1|squalene/phytoene_synthase	YP_002370565.1|Squalene/phytoene_synthase	YP_413026.1|squalene/phytoene_synthase	ZP_04576550.1|phytoene_synthase	YP_005442843.1|phytoene_synthase	YP_003136108.1|Phytoene_synthase	ZP_00518797.1|Squalene/phytoene_synthase	EIG25664.1|squalene_synthase_HpnD	YP_005901738.1|phytoene/squalene_synthetase_family_protein	YP_002342697.1|putative_poly-isoprenyl_transferase	ZP_05317751.1|squalene_synthase_HpnD	NP_274159.1|putative_phytoene_synthase	YP_005897738.1|phytoene/squalene_synthetase_family_protein	ZP_05037629.1|Squalene_and_phytoene_synthases_superfamily	YP_003721830.1|phytoene_synthase	YP_001599185.1|phytoene_synthase,_putative	YP_004048564.1|poly-isoprenyl_transferase	YP_001735179.1|phytoene_synthase	ZP_06864212.1|squalene_synthase_HpnD	ZP_07369755.1|squalene_synthase_HpnD	ZP_01730918.1|phytoene_synthase	ZP_05977515.2|squalene_synthase_HpnD	YP_731795.1|phytoene_synthase	CBE68572.1|Squalene/phytoene_synthase	NP_682350.1|phytoene_synthase	ZP_08684997.1|phytoene_synthase	ZP_08973298.1|Phytoene_synthase	YP_001805169.1|phytoene_synthase	YP_004173978.1|phytoene_synthase	NP_485873.1|phytoene_synthase	YP_207952.1|putative_poly-isoprenyl_transferase	YP_975115.1|putative_poly-isoprenyl_transferase	YP_325286.1|phytoene_synthase	YP_005889621.1|putative_poly-isoprenyl_transferase	YP_001381242.1|squalene/phytoene_synthase	YP_002753926.1|phytoene_desaturase	YP_003421220.1|phytoene_synthase	CCH93676.1|Phytoene_synthase	ZP_01122600.1|phytoene_synthase	YP_376315.1|phytoene_synthase	YP_001010487.1|squalene_and_phytoene_synthase	ZP_05982387.2|squalene_synthase_HpnD	ZP_05045299.1|phytoene/squalene_synthetase	ZP_01620062.1|phytoene_synthase	ZP_08956505.1|Phytoene_synthase	ZP_06306575.1|Squalene/phytoene_synthase	CCI13456.1|Phytoene_synthase	CCI03604.1|Phytoene_synthase	YP_003764521.1|phytoene_synthase	YP_001866249.1|squalene/phytoene_synthase	YP_001656306.1|phytoene_synthase	CCI35554.1|Phytoene_synthase	CCH99290.1|Phytoene_synthase	YP_473801.1|phytoene_synthase	ZP_08987177.1|Phytoene_synthase	CCI22413.1|Phytoene_synthase	NP_892264.1|squalene_and_phytoene_synthase	YP_315455.1|farnesyl-diphosphate_farnesyltransferase	YP_005383034.1|phytoene_synthase	ZP_07972567.1|phytoene_synthase	ZP_10229896.1|Phytoene_synthase	ZP_01631773.1|phytoene_synthase	NP_441168.1|phytoene_synthase	YP_004217473.1|Phytoene_synthase	ZP_08247504.1|hytoene_synthase	ZP_06306434.1|Squalene/phytoene_synthase	NP_874560.1|squalene_and_phytoene_synthase	ZP_07969495.1|phytoene_synthase	ZP_05139029.1|phytoene_synthase	ZP_06561496.1|probable_phytoene_synthase	YP_001106524.1|putative_squalene/phytoene_synthase	ZP_04996671.1|phytoene_synthase	YP_001550043.1|squalene_and_phytoene_synthase	ZP_01468775.1|phytoene_synthase	ZP_01471206.1|phytoene_synthase	YP_291132.1|phytoene_synthase	ZP_05789337.1|phytoene_synthase	YP_006263223.1|phytoene_synthase	YP_001483365.1|squalene_and_phytoene_synthase	YP_292700.1|squalene_and_phytoene_synthase	YP_001225992.1|phytoene_synthase	YP_001014044.1|squalene_and_phytoene_synthase	YP_003101536.1|Squalene/phytoene_synthase	YP_004805513.1|Phytoene_synthase	NP_895828.1|squalene_and_phytoene_synthase	YP_001018659.1|squalene_and_phytoene_synthase	YP_003201857.1|Phytoene_synthase	YP_001226495.1|phytoene_synthase	YP_590821.1|farnesyl-diphosphate_farnesyltransferase	YP_396643.1|squalene_and_phytoene_synthase	ZP_01084659.1|phytoene_synthase	YP_004282372.1|putative_squalene/phytoene_synthase	ZP_08634488.1|Squalene/phytoene_synthase	YP_001233265.1|squalene/phytoene_synthase	EHK85318.1|phytoene_synthase	ZP_09746503.1|phytoene/squalene_synthetase	YP_003339490.1|Phytoene_synthase	YP_005459884.1|putative_phytoene_synthase	YP_001090386.1|squalene_and_phytoene_synthase	YP_005038930.1|putative_phytoene_synthase	ZP_07277809.1|squalene_synthase_HpnD	ZP_08644882.1|phytoene/squalene_synthase	ZP_10012774.1|phytoene/squalene_synthetase	ZP_09831654.1|hypothetical_protein	ZP_09571804.1|Phytoene_synthase	ZP_01854695.1|putative_terpenoid_synthase	ZP_06908915.1|phytoene_synthase	ZP_08291117.1|putative_phytoene_synthase	ZP_06580839.1|phytoene_synthase	YP_001105738.1|phytoene_synthase	CCC99773.1|putative_phytoene_synthase	ZP_09173187.1|Phytoene_synthase	ZP_07706507.1|phytoene/squalene_synthetase	YP_003448640.1|phytoene_synthase	YP_192648.1|putative_phytoene_synthase	ZP_10094440.1|Phytoene_synthase	AFL88160.1|phytoene/squalene_synthetase	ZP_01906662.1|putative_terpenoid_synthase	ZP_08897562.1|phytoene/squalene_synthase	ZP_08876894.1|phytoene_synthase	ZP_07278691.1|squalene_synthase_HpnD	YP_005057950.1|phytoene_synthase	YP_004868517.1|phytoene_synthase	NP_822199.1|phytoene_synthase	CAX83949.1|Squalene/phytoene_synthase	ZP_08698143.1|phytoene/squalene_synthase	ZP_08450596.1|putative_phytoene_synthase	ZP_07979349.1|phytoene_synthase	ZP_09982881.1|phytoene/squalene_synthetase	YP_001828340.1|putative_phytoene_synthase	YP_006367391.1|phytoene_synthase	ZP_08804536.1|phytoene_synthase	ZP_08240560.1|Phytoene_synthase	ZP_08903879.1|phytoene/squalene_synthase	ZP_09405613.1|putative_phytoene_synthase	ZP_06832839.1|putative_phytoene_synthase	CAA64851.1|Phytoene_synthase	AAA91951.1|phytoene_synthase	ZP_08315390.1|Putative_phytoene_synthase	EHN64528.1|Squalene/phytoene_synthase	ZP_07046466.1|Squalene/phytoene_synthase	YP_003277288.1|Squalene/phytoene_synthase	ZP_03544534.1|squalene_synthase_HpnD	YP_002552598.1|squalene_synthase_HpnD	YP_985510.1|farnesyl-diphosphate_farnesyltransferase	YP_001563595.1|squalene_synthase_HpnD	YP_004489419.1|squalene_synthase_HpnD	YP_548845.1|farnesyl-diphosphate_farnesyltransferase	YP_983184.1|squalene/phytoene_synthase	YP_002944397.1|squalene_synthase_HpnD	ZP_08947214.1|squalene/phytoene_synthase	ZP_09330619.1|squalene/phytoene_synthase	YP_004127606.1|squalene_synthase_hpnd	ZP_04764952.1|squalene_synthase_HpnD	YP_994881.1|squalene/phytoene_synthase	YP_004233984.1|squalene_synthase_HpnD	YP_969821.1|farnesyl-diphosphate_farnesyltransferase	YP_004618683.1|phytoene_synthase	YP_004155724.1|squalene_synthase_hpnd	YP_522812.1|squalene/phytoene_synthase	ZP_08872460.1|squalene/phytoene_synthase	YP_001791579.1|squalene_synthase_HpnD	ZP_08405271.1|squalene_synthase_hpnd	YP_005437637.1|squalene/phytoene_synthase	ZP_08404137.1|squalene_synthase_HpnD	ZP_09752557.1|squalene_synthase_HpnD	ZP_10154466.1|squalene_synthase_hpnd	YP_001020484.1|farnesyl-diphosphate_farnesyltransferase	YP_001631774.1|putative_phytoene_synthase	YP_786932.1|phytoene_synthase	YP_003980220.1|squalene_synthase_HpnD	ZP_06688634.1|phytoene/squalene_synthetase	YP_003775996.1|phytoene_synthase	ZP_09299369.1|putative_phytoene_synthase	NP_889809.1|putative_phytoene_synthase	EIJ47820.1|phytoene_synthase	NP_879992.1|putative_phytoene_synthase	NP_884101.1|putative_phytoene_synthase	ZP_08274867.1|Phytoene_synthase	YP_001353218.1|phytoene_synthase	YP_004415642.1|putative_phytoene_synthase	ADU90690.1|putative_phytoene/squalene_synthase	YP_004753097.1|phytoene_synthase	YP_285906.1|squalene/phytoene_synthase	ZP_09622641.1|phytoene_synthase	NP_902648.1|geranylgeranyl-diphosphate	YP_001100037.1|putative_phytoene_synthase	CAL61912.1|Putative_phytoene_synthase_CrtB-like	YP_003168453.1|squalene_synthase_HpnD	YP_004685320.1|phytoene_synthase_CrtB	YP_002005403.1|phytoene_synthetase,_Trans-Isoprenyl_Diphosphate	YP_002355794.1|squalene_synthase_HpnD	ZP_09694952.1|terpenoid_synthase	YP_933388.1|putative_phytoene_synthase	YP_003847509.1|squalene_synthase_HpnD	BAL24532.1|squalene/phytoene_synthase	YP_725969.1|squalene/phytoene_synthase	ZP_08503662.1|Putative_phytoene_synthase_CrtB-like_protein	YP_295585.1|squalene/phytoene_synthase	YP_160918.1|putative_terpenoid_synthase	YP_004848278.1|squalene_synthase	ZP_03700243.1|squalene_synthase_HpnD	YP_003524060.1|squalene_synthase_HpnD	YP_006295068.1|phytoene_synthase	ZP_08929789.1|squalene_synthase_HpnD	YP_003460752.1|squalene_synthase_HpnD	YP_545578.1|squalene/phytoene_synthase	YP_003048610.1|squalene_synthase_HpnD	ZP_08535093.1|phytoene/squalene_synthetase	YP_006293990.1|phytoene_synthase	YP_002796036.1|Probable_geranylgeranyl-diphosphate	ZP_08920878.1|squalene_synthase_HpnD	ZP_04578959.1|phytoene_synthase	ZP_05104179.1|Squalene_and_phytoene_synthases_superfamily	YP_003674388.1|squalene_synthase_HpnD	YP_005028399.1|squalene_synthase	YP_004039888.1|squalene_synthase_hpnd	YP_003051192.1|squalene_synthase_HpnD	ZP_08940314.1|phytoene_synthase	YP_584092.1|squalene/phytoene_synthase	ZP_03714192.1|hypothetical_protein	ZP_08887095.1|phytoene/squalene_synthetase	CAQ36359.1|phytoene_synthase_protein	ZP_03720642.1|hypothetical_protein	YP_001899461.1|squalene_synthase_HpnD	YP_002981521.1|squalene_synthase_HpnD	YP_006029572.1|phytoene_synthase_protein	NP_519773.1|putative_phytoene_synthase_protein	ZP_05985548.1|squalene_synthase_HpnD	ZP_08467013.1|phytoene/squalene_synthetase	YP_003745567.1|phytoene_synthetase	CCF95938.1|phytoene_synthetase	ZP_00942963.1|Phytoene_synthase	CCA86429.1|phytoene_synthetase	YP_003752391.1|phytoene_synthetase	CCA79949.1|phytoene_synthetase	ZP_07993463.1|phytoene_synthase	ZP_04758063.1|squalene_synthase_HpnD	ZP_09925827.1|phytoene_synthase,_putative	ZP_08827893.1|squalene_synthase_HpnD	ZP_05081272.1|phytoene_synthase	CBJ37855.1|phytoene_synthetase	ZP_06980558.1|squalene_synthase_HpnD	ZP_06735582.1|hypothetical_protein	ZP_04601310.1|hypothetical_protein	ZP_05060701.1|phytoene_synthase	ZP_01552136.1|Squalene/phytoene_synthase	ZP_08133053.1|phytoene_synthase	ABL97749.1|phytoene/squalene_synthetase	YP_001857241.1|squalene/phytoene_synthase	YP_004360989.1|Phytoene_synthase,_putative	ZP_10022404.1|squalene/phytoene_synthase	ZP_10251931.1|phytoene_synthase	ZP_04886008.1|putative_phytoene_synthase	ZP_00440793.1|putative_phytoene_synthase	YP_003528981.1|squalene_synthase_HpnD	ZP_06754528.1|squalene_synthase_HpnD	YP_108687.1|putative_transferase	YP_001059379.1|putative_phytoene_synthase	YP_004029357.1|Phytoene_synthase	ZP_02490380.1|putative_phytoene_synthase	YP_103126.1|phytoene_synthase,_putative	ZP_02506514.1|putative_phytoene_synthase	YP_002897158.1|squalene_synthase_HpnD	YP_343080.1|squalene/phytoene_synthase	ZP_02363166.1|phytoene_synthase,_putative	YP_004228207.1|Squalene/phytoene_synthase	ZP_02883550.1|Squalene/phytoene_synthase	YP_003761146.1|squalene_synthase_HpnD	ZP_02374432.1|phytoene_synthase,_putative	YP_002911195.1|Phytoene_synthase,_putative	YP_558719.1|putative_phytoene_synthase	YP_442622.1|phytoene_synthase,_putative	YP_001765241.1|squalene_synthase_HpnD	ZP_03571274.1|squalene_synthase_HpnD	ZP_10036564.1|phytoene/squalene_synthetase	YP_003906855.1|Squalene/phytoene_synthase	ZP_03588011.1|squalene_synthase_HpnD	YP_006332825.1|phytoene_synthase	YP_369483.1|squalene/phytoene_synthase	ZP_02909819.1|squalene_synthase_HpnD	YP_625982.1|squalene/phytoene_synthase	CCE49392.1|Phytoene_synthase	YP_001946362.1|phytoene_synthase	YP_001119699.1|squalene/phytoene_synthase	YP_001808547.1|squalene_synthase_HpnD	YP_001579522.1|squalene_synthase_HpnD	ZP_08915430.1|Phytoene_synthase	ZP_01125895.1|putative_terpenoid_synthase	YP_004977022.1|squalene/phytoene_synthase	YP_002231134.1|squalene/phytoene_synthase_family_protein	ZP_04941281.1|Phytoene/squalene_synthetase	YP_773812.1|squalene/phytoene_synthase	YP_001895515.1|Squalene/phytoene_synthase	YP_003797185.1|phytoene_synthase	ZP_04945465.1|Squalene/phytoene_synthase	ZP_02890789.1|squalene_synthase_HpnD	ZP_02001322.1|Squalene/phytoene_synthase	ZP_03628819.1|squalene_synthase_HpnD	YP_864239.1|squalene/phytoene_synthase	YP_741750.1|squalene/phytoene_synthase	YP_003605036.1|Squalene/phytoene_synthase	YP_005846897.1|phytoene_synthase	YP_001940858.1|Phytoene/squalene_synthetase_fused_to_flavin	YP_004864249.1|squalene_synthase	ZP_10115581.1|phytoene/squalene_synthetase	ZP_02383125.1|Squalene/phytoene_synthase	CAZ88736.1|putative_Terpenoid_synthase	ZP_10017255.1|Phytoene/squalene_synthetase_fused_to_flavin	ZP_09875042.1|Putative_phytoene_synthase	YP_003643361.1|Squalene/phytoene_synthase	ZP_03129505.1|Squalene/phytoene_synthase	YP_003185836.1|Phytoene_synthase	ZP_00208082.1|COG1562:_Phytoene/squalene_synthetase	YP_420729.1|putative_phytoene_synthase	ZP_03492962.1|Squalene/phytoene_synthase	YP_005519144.1|phytoene_synthase	ZP_09402581.1|putative_squalene/phytoene_synthase	ZP_03271157.1|putative_phytoene_synthase	ZP_08234540.1|squalene_synthase_HpnD	ZP_06588487.1|squalene/phytoene_synthase	ZP_09180947.1|probable_phytoene_synthase	YP_001822477.1|putative_squalene/phytoene_synthase	ZP_04712773.1|putative_squalene/phytoene_synthase	ZP_06527052.1|squalene_synthase_HpnD	ZP_01090321.1|probable_phytoene_synthase	YP_004903542.1|putative_phytoene_synthase	NP_630832.1|phytoene_synthase	YP_745802.1|phytoene_synthase	NP_822829.1|squalene/phytoene_synthase	YP_477917.1|phytoene_synthase	YP_004921626.1|squalene_synthase_HpnD	ZP_06921247.1|squalene_synthase_HpnD	ZP_07309458.1|squalene_synthase_HpnD	CCA59734.1|Phytoene_synthase	ZP_08451273.1|putative_squalene/phytoene_synthase	ZP_07275294.1|squalene_synthase_HpnD	YP_004960841.1|phytoene_synthase	ZP_06907951.1|phytoene_synthase	ZP_07290306.1|squalene_synthase_HpnD	YP_004806247.1|squalene_synthase_HpnD	ZP_06774707.1|Putative_squalene/phytoene_synthase	ZP_06710959.1|squalene_synthase_HpnD	ZP_08876748.1|squalene/phytoene_dehydrogenase	ZP_09958618.1|probable_phytoene_synthase	ZP_07976999.1|probable_phytoene_synthase	YP_006056828.1|putative_squalene/phytoene_synthase	YP_004914431.1|phytoene_synthase	ZP_05001252.1|squalene/phytoene_synthase	YP_005469769.1|putative_phytoene_synthase	ZP_07307872.1|squalene_synthase_HpnD	ZP_10013558.1|squalene_synthase_HpnD	ZP_09427746.1|putative_phytoene_synthase	YP_004182656.1|Phytoene_synthase	ZP_09871344.1|phytoene/squalene_synthetase	ZP_09832559.1|hypothetical_protein	YP_001008555.1|squalene_and_phytoene_synthase	YP_001924531.1|squalene_synthase_HpnD	YP_001204683.1|putative_phytoene_synthase	ZP_10067568.1|putative_phytoene_synthase	ZP_06822481.1|squalene_synthase_HpnD	ZP_08286733.1|squalene/phytoene_synthase	ZP_08803206.1|putative_phytoene_synthase	ZP_06575197.1|phytoene_synthase	YP_003487027.1|putative_squalene/phytoene_synthase	ZP_02730735.1|Squalene/phytoene_synthase	YP_003886501.1|Phytoene_synthase	ZP_03276237.1|Squalene/phytoene_synthase	YP_873452.1|squalene/phytoene_synthase	ZP_09780989.1|phytoene_synthase	ZP_10081449.1|squalene_synthase_HpnD	ZP_09476048.1|putative_phytoene_synthase	CAA60248.1|unknown	NP_769642.1|putative_phytoene_synthase	ZP_09093356.1|putative_phytoene_synthase	ZP_09647405.1|squalene_synthase_HpnD	ZP_07293685.1|squalene_synthase_HpnD	ZP_09747587.1|squalene_synthase_HpnD	YP_001238998.1|putative_phytoene_synthase	ZP_08629192.1|phytoene_synthase	YP_003608541.1|squalene_synthase_HpnD	ZP_09419400.1|putative_phytoene_synthase	YP_002376477.1|Squalene/phytoene_synthase	ZP_07026642.1|squalene_synthase_HpnD	YP_003630269.1|Phytoene_synthase	YP_001758054.1|squalene_synthase_HpnD	ZP_10048867.1|phytoene_synthase	ZP_03268227.1|squalene_synthase_HpnD	YP_005611602.1|phytoene_synthase	YP_001890686.1|squalene_synthase_HpnD	EES53610.1|putative_phytoene_synthase	YP_841718.1|putative_phytoene_synthase	YP_005452301.1|putative_phytoene_synthase	YP_004812843.1|squalene_synthase	ZP_02882077.1|squalene_synthase_HpnD	YP_003909748.1|squalene_synthase_HpnD	YP_003117354.1|squalene_synthase_HpnD	YP_002502187.1|squalene_synthase_HpnD	YP_001601868.1|putative_phytoene_synthase	YP_002276202.1|squalene_synthase_HpnD	YP_003134146.1|squalene_synthase_HpnD	YP_004231207.1|squalene_synthase_HpnD	ZP_09394577.1|squalene_synthase_HpnD	ZP_09986435.1|squalene_synthase_HpnD	ZP_01460444.1|phytoene_synthase	YP_003956662.1|phytoene_synthetase	ZP_10033117.1|squalene_synthase_HpnD	YP_555264.1|putative_squalene/phytoene_synthase	YP_002297280.1|fusion_protein_of_y4aC_and_y4aD,_putative	YP_006241974.1|putative_squalene/phytoene_synthase	YP_002962935.1|putative_phytoene_synthase	YP_004677549.1|putative_phytoene_synthase	YP_003068222.1|putative_phytoene_synthase	YP_002420993.1|squalene_synthase_HpnD	YP_001639412.1|squalene_synthase_HpnD	YP_382681.1|phytoene_synthase	CCE98760.1|hypothetical_protein	AFL55028.1|putative_phytoene_synthase	ZP_09625158.1|phytoene_synthase	YP_002363510.1|squalene_synthase_HpnD	YP_004268220.1|Phytoene_synthase	YP_006248791.1|squalene/phytoene_synthase	ZP_02467673.1|phytoene_synthase,_putative	YP_004582584.1|squalene_synthase_HpnD	NP_443763.1|squalene_synthase;_HpnD	YP_002909808.1|Squalene/phytoene_synthase_family_protein	YP_001773047.1|squalene_synthase_HpnD	ZP_09013091.1|putative_phytoene_synthase	YP_001509972.1|squalene/phytoene_synthase	EIF71027.1|squalene/phytoene_synthase	ZP_04521062.1|squalene_synthase_HpnD	YP_001064268.1|squalene/phytoene_synthase_family_protein	ZP_04811661.1|squalene/phytoene_synthase_family_protein	ZP_04883974.1|putative_phytoene_synthase	YP_006279128.1|squalene/phytoene_synthase	YP_001077192.1|squalene/phytoene_synthase_family_protein	YP_001025213.1|putative_phytoene_synthase	YP_990730.1|putative_phytoene_synthase	YP_112342.1|squalene/phytoene_synthase	YP_106609.1|putative_phytoene_synthase	ZP_04898831.1|squalene/phytoene_synthase_family_protein	ZP_04972490.1|putative_phytoene_synthase	ZP_04911850.1|putative_phytoene_synthase	ZP_03794834.1|squalene/phytoene_synthase_family_protein	ZP_03455890.1|squalene/phytoene_synthase_family_protein	ZP_02495554.1|squalene/phytoene_synthase_family_protein	ZP_00438456.1|squalene/phytoene_synthase_family_protein	YP_336648.1|squalene/phytoene_synthase	ZP_04893481.1|squalene/phytoene_synthase_family_protein	ZP_02359992.1|phytoene_synthase,_putative	YP_440548.1|phytoene_synthase,_putative	ZP_02417182.1|squalene/phytoene_synthase_family_protein	ZP_02372106.1|phytoene_synthase,_putative	ZP_05589472.1|phytoene_synthase,_putative	ZP_03570672.1|squalene/phytoene_synthase_family_protein	YP_001583149.1|squalene_synthase_HpnD	ZP_03583479.1|squalene/phytoene_synthase_family_protein	YP_001778184.1|squalene_synthase_HpnD	YP_002235433.1|squalene/phytoene_synthase	ZP_04942872.1|Squalene/phytoene_synthase	YP_625025.1|squalene/phytoene_synthase	YP_839307.1|squalene/phytoene_synthase	YP_370778.1|squalene/phytoene_synthase	YP_776836.1|squalene/phytoene_synthase	ZP_02890418.1|squalene_synthase_HpnD	YP_001812166.1|squalene_synthase_HpnD	ZP_02906441.1|squalene_synthase_HpnD	YP_004350916.1|Squalene/phytoene_synthase_family_protein	YP_006334553.1|phytoene_synthase	YP_001116254.1|squalene/phytoene_synthase	ZP_02377377.1|squalene_synthase_HpnD	ZP_04948142.1|CrtB_phytoene_synthase	YP_001860306.1|squalene_synthase_HpnD	ZP_10250347.1|squalene/phytoene_synthase	ZP_01047642.1|squalene/phytoene_synthase	YP_318877.1|squalene/phytoene_synthase	YP_004013322.1|squalene_synthase_HpnD	YP_577923.1|squalene/phytoene_synthase	YP_001834204.1|squalene_synthase_HpnD	ZP_08072033.1|squalene_synthase_HpnD	ZP_06890254.1|squalene_synthase_HpnD	YP_299145.1|squalene/phytoene_synthase	YP_002008613.1|phytoene_synthase	ZP_08208494.1|squalene_synthase_HpnD	YP_004661588.1|squalene_synthase_HpnD	YP_005620725.1|squalene_synthase	YP_003225556.1|squalene_synthase_HpnD	YP_162605.1|phytoene/squalene_synthetase	YP_003186731.1|phytoene/squalene_synthase	GAB30362.1|phytoene/squalene_synthase	GAB28599.1|phytoene/squalene_synthase	ZP_08243658.1|Putative_phytoene_synthase	ZP_00209934.1|COG1562:_Phytoene/squalene_synthetase	YP_006370975.1|fusion_protein_of_y4aC_and_y4aD	YP_003267799.1|Phytoene_synthase	YP_005446033.1|phytoene_synthase	CAM74446.1|conserved_hypothetical_protein	YP_005556161.1|phytoene_synthase	YP_004207094.1|putative_squalene/phytoene_synthase	NP_388961.1|putative_squalene/phytoene_synthase	ZP_03590767.1|hypothetical_protein	YP_003919761.1|squalene/phytoene_synthase	ZP_10042282.1|Squalene/phytoene_synthase	YP_005420336.1|phytoene_synthase	YP_005129783.1|phytoene_synthase	YP_001420691.1|YisP	ZP_01079461.1|phytoene_synthases	NP_898345.1|phytoene_synthase	YP_003290882.1|lycopene_cyclase_domain_protein	ZP_08771613.1|Squalene/phytoene_synthase	YP_004130387.1|Phytoene_synthase	YP_001002165.1|squalene/phytoene_synthase	YP_001073709.1|phytoene_synthase	YP_642236.1|phytoene_synthase	ZP_09081571.1|phytoene_synthase	YP_004572194.1|phytoene_synthase	ZP_08714793.1|phytoene_synthase	YP_001133114.1|squalene/phytoene_synthase	ZP_09979351.1|phytoene_synthase	YP_001853066.1|phytoene_synthase,_CrtB	YP_904567.1|phytoene_synthase,_CrtB	ZP_06852640.1|phytoene_synthase	YP_006307394.1|phytoene_synthase	YP_005349662.1|phytoene_synthase	YP_005339256.1|phytoene_synthase	ZP_05226740.1|phytoene_synthase	ZP_09844262.1|phytoene_synthase	ZP_09976242.1|phytoene/squalene_synthetase	YP_003134457.1|phytoene_synthase	YP_004921337.1|phytoene_synthase	ZP_09849181.1|phytoene_synthase	YP_003381714.1|Phytoene_synthase	NP_962005.1|hypothetical_protein	YP_005327242.1|Phytoene_synthase_(modular_protein)	YP_723503.1|phytoene_synthase	ZP_07113284.1|phytoene_synthase	ZP_08492473.1|Phytoene_synthase	YP_001362957.1|Squalene/phytoene_synthase	YP_480489.1|phytoene_synthase	YP_712382.1|phytoene_synthase	ZP_06416583.1|squalene_synthase_HpnD	NP_868799.1|phytoene_synthase	YP_003410285.1|Phytoene_synthase	YP_005329091.1|phytoene_synthase	ZP_09742230.1|phytoene/squalene_synthetase	YP_005532089.1|phytoene_synthase	YP_003766253.1|phytoene_synthase	NP_851527.1|putative_phytoene_synthase	YP_004007499.1|phytoene_synthase	ZP_06382012.1|Squalene/phytoene_synthase	YP_004402821.1|squalene/phytoene_synthase	ZP_08156627.1|phytoene_synthase	YP_883048.1|phytoene_synthase	ZP_05217823.1|phytoene_synthase	ZP_09276573.1|phytoene_synthase	YP_809733.1|phytoene/squalene_synthetase	ZP_09215985.1|phytoene_synthase	YP_001161247.1|squalene/phytoene_synthase	ZP_09213790.1|phytoene_synthase	YP_004005734.1|phytoene_synthase	ZP_08204232.1|phytoene_synthase	YP_004357904.1|phytoene_synthase	ZP_06383625.1|phytoene_synthase	YP_004016250.1|phytoene_synthase	YP_001539669.1|squalene/phytoene_synthase	YP_005263277.1|phytoene_synthase	ZP_09836014.1|phytoene_synthase	ZP_04750215.1|phytoene_synthase,_CrtB	YP_004332834.1|Phytoene_synthase	YP_003486313.1|putative_phytoene_synthase	ZP_07988548.1|phytoene_synthase	ZP_08557483.1|phytoene_synthase	AAL76346.1|phytoene_synthase	EHJ09943.1|Phytoene_synthase	EGP42589.1|putative_phytoene_synthase	EHB53735.1|Phytoene_synthase	AFM15989.1|phytoene/squalene_synthetase	EGO38098.1|phytoene/squalene_synthetase	CAB94795.1|phytoene_synthase	AAG28701.1|CrtB	EHK80271.1|putative_phytoene_synthase	EGG96181.1|dehydrosqualene_synthase	EHN74617.1|putative_phytoene_synthase	AAF12831.1|phytone_synthase	EIF54216.1|squalene/phytoene_synthase	EHA30147.1|putative_squalene/phytoene_synthase	EHM05729.1|YisP	EHM61444.1|dehydrosqualene_synthase	CAJ89717.1|putative_phytoene_synthase	YP_117945.1|putative_phytoene_synthase	EHO99089.1|putative_dehydrosqualene_synthase	YP_001844603.1|putative_phytoene/squalene_synthase	CAA79961.1|	BAB69145.1|phytoene_synthase	EFV88492.1|squalene/phytoene_synthase_family_protein	EGS86287.1|dehydrosqualene_synthase	EGA98265.1|squalene_desaturase	EGH62677.1|hypothetical_protein	EGL89899.1|dehydrosqualene_synthase	EGG95660.1|dehydrosqualene_synthase	CCF24659.1|Phytoene/squalene_synthetase	YP_001728065.1|phytoene/squalene_synthetase	CCF27551.1|Phytoene/squalene_synthetase	EGD05784.1|squalene/phytoene_synthase	CCF27914.1|Phytoene/squalene_synthetase	EGD03864.1|squalene/phytoene_synthase	YP_629161.1|hypothetical_protein	YP_004663843.1|hypothetical_protein	YP_005366791.1|hypothetical_protein	YP_003956658.1|hypothetical_protein	BAB79604.1|	BAD99409.1|phytoene_synthase	AAM48647.1|phytoene_synthase	EGC53016.1|phytoene/squalene_synthetase_family_protein	EHA23707.1|hypothetical_protein	EFV87338.1|phytoene_synthase	EGF27549.1|squalene_synthase_HpnD
SMCOG10006	EAZ82995.1|	ZP_07720907.1|putative_transcriptional_activator_MltR	EFK33385.1|	ZP_07086593.1|AraC_family_transcriptional_regulator	NP_486661.1|transcriptional_regulator	NP_486665.1|transcriptional_regulator	EFK33519.1|	ZP_07086727.1|AraC_family_transcriptional_regulator	EFK68241.1|	ZP_07210339.1|transcriptional_regulator,_AraC_family	ZP_08640402.1|putative_transcriptional_regulator	CCF13013.1|bacterial_regulatory_helix-turn-helix_s,_AraC	ZP_09679218.1|AraC_family_transcriptional_regulator	ZP_09075839.1|AraC_family_transcriptional_regulator	EGP43458.1|AraC_family_regulatory_helix-turn-helix_protein	ZP_03626772.1|transcriptional_regulator,_AraC_family	YP_004800715.1|AraC_family_transcriptional_regulator	EGE61212.1|putative_AraC_family_transcriptional_regulator	YP_001985319.1|probable_transcriptional_regulator_protein,_AraC	YP_473084.1|AraC_family_transcriptional_regulator	YP_623228.1|AraC_family_transcriptional_regulator	YP_001778897.1|AraC_family_transcriptional_regulator	YP_002234837.1|AraC_family_regulatory_protein	CCE53009.1|transcriptional_regulator,_AraC_family	ZP_04943385.1|Helix-turn-helix_protein	YP_371419.1|AraC_family_transcriptional_regulator	YP_004230924.1|AraC_family_transcriptional_regulator	YP_001069364.1|AraC_family_transcriptional_regulator	YP_638209.1|AraC_family_transcriptional_regulator	YP_951857.1|helix-turn-helix_domain-containing_protein	NP_103433.1|transcriptional_regulator	ZP_04661204.1|AraC-type_DNA-binding_domain-containing_protein	ZP_08433664.1|transcriptional_regulator,_AraC_family	YP_005798768.1|AraC-type_DNA-binding_domain-containing_protein	YP_001846324.1|AraC-type_DNA-binding_domain-containing_protein	ABO12067.2|transcriptional_regulator	ZP_05827358.1|transcriptional_regulator	YP_001707230.1|XylS/AraC_family_transcriptional_regulator	YP_002325762.1|Putative_HTH-type_transcriptional_regulator	YP_001713881.1|XylS/AraC_family_transcriptional_regulator	YP_001084669.1|transcriptional_regulator	ACN96045.1|transcriptional_regulator,_AraC_family	ZP_09434476.1|putative_araC-like_transcription_regulator	YP_001833689.1|AraC_family_transcriptional_regulator	YP_001509038.1|AraC_family_transcriptional_regulator	YP_001757353.1|AraC_family_transcriptional_regulator	YP_003114982.1|transcriptional_regulator,_AraC_family	ZP_09486365.1|AraC_family_transcriptional_regulator	ZP_06061713.1|transcriptional_regulator	ZP_02383172.1|transcriptional_regulator,_AraC_family_protein	ZP_09903271.1|AraC-type_DNA-binding_domain-containing_protein	ZP_05721114.1|AraC-type_DNA-binding_domain-containing_protein	YP_005611591.1|hypothetical_protein	YP_001764058.1|AraC_family_transcriptional_regulator	YP_005463901.1|putative_AraC-family_transcriptional_regulator	ZP_05716821.1|AraC-type_DNA-binding_domain-containing_protein	ZP_06039595.1|AraC-type_DNA-binding_domain-containing_protein	CCE51189.1|transcriptional_regulator,_AraC_family	ZP_05000781.1|transcriptional_regulator	YP_002232324.1|AraC_family_regulatory_protein	ZP_04999376.1|NanR4	YP_368122.1|AraC_family_transcriptional_regulator	YP_834435.1|AraC_family_transcriptional_regulator	YP_620191.1|AraC_family_transcriptional_regulator	YP_001107125.1|AraC_family_transcription_regulator	YP_003102147.1|transcriptional_regulator,_AraC_family	YP_004417453.1|AraC_family_transcriptional_regulator	YP_003267384.1|transcriptional_regulator,_AraC_family	ABD59205.1|InkR	ZP_06065935.1|transcription_regulator	ZP_10066798.1|AraC_family_transcriptional_regulator	EHY78638.1|AraC_family_transcriptional_regulator	ZP_06920632.1|AraC-family_transcriptional_regulator	ZP_07291675.1|NanR4	YP_001580774.1|AraC_family_transcriptional_regulator	YP_001617009.1|AraC_family_transcriptional_regulator	YP_003117864.1|transcriptional_regulator,_AraC_family	YP_004712601.1|AraC_family_transcriptional_regulator	ZP_08287388.1|AraC_family_transcriptional_regulator	ZP_08289495.1|AraC_family_transcriptional_regulator	ADM72843.1|putative_AraC_family_transcriptional_regulator	ZP_06527346.1|helix-turn-helix_domain-containing_protein	YP_001170717.1|AraC_family_transcriptional_regulator	ABP77875.1|transcriptional_regulator,_AraC_family	YP_006267954.1|HTH-type_transcriptional_activator_rhaR	ZP_07291245.1|conserved_hypothetical_protein	YP_003911160.1|AraC_family_transcriptional_regulator	ZP_07299527.1|AraC_family_transcriptional_regulator	NP_630533.1|AraC-like_transcriptional_regulator	YP_003897660.1|AraC_family_transcriptional_regulator	YP_004966646.1|AraC-type_DNA-binding_domain-containing	YP_004959342.1|AraC_family_transcriptional_regulator	EHN80195.1|AraC_family_transcriptional_regulator	AAP42877.1|NanR4	ZP_07299493.1|AraC_family_transcriptional_regulator	ZP_02358075.1|transcriptional_regulator,_AraC_family_protein	YP_001509640.1|AraC_family_transcriptional_regulator	ZP_08360069.1|putative_transcriptional_regulator_(AraC/XylS	CCA58385.1|Helix-turn-helix,_AraC_type	ZP_03719672.1|hypothetical_protein	ZP_06913999.1|AraC_family_transcription_regulator	ZP_07992912.1|AraC-family_transcriptional_regulator	ZP_02661612.1|transcriptional_regulator,_AraC_family_protein	YP_004169544.1|AraC_family_transcriptional_regulator	ZP_10252643.1|AraC_family_transcriptional_regulator	ZP_01034653.1|probable_transcriptional_regulator	ZP_10241655.1|L-rhamnose_operon_transcriptional_regulator	YP_004586333.1|AraC_family_transcriptional_regulator	YP_003987637.1|AraC_family_transcriptional_regulator	EID42275.1|transcriptional_regulator,_araC_family	ZP_09970019.1|transcriptional_regulator,_AraC_family_protein	YP_005002717.1|DNA-binding_domain-containing_protein	YP_120606.1|putative_transcriptional_regulator	ZP_09465276.1|AraC_family_transcriptional_regulator	YP_004007123.1|arac_family_transcriptional_regulator	YP_001105902.1|AraC_family_transcriptional_regulator	ZP_09280309.1|putative_AraC_family_transcriptional_regulator	AFM17992.1|DNA-binding_domain-containing_protein,	ZP_09838743.1|AraC_family_transcriptional_regulator	YP_004815555.1|AraC_family_transcriptional_regulator	YP_004640290.1|AraC_family_transcriptional_regulator	YP_001705431.1|AraC_family_transcriptional_regulator	EHM14205.1|AraC_family_transcriptional_regulator	EIC66332.1|AraC_family_transcriptional_regulator	ZP_08156433.1|AraC_family_transcriptional_regulator	YP_004920740.1|AraC_family_transcriptional_regulator	YP_003948877.1|transcriptional_regulator	ZP_10070541.1|AraC_family_transcriptional_regulator	YP_001159057.1|helix-turn-helix_domain-containing_protein	ZP_07286855.1|transcriptional_regulator	ZP_09412211.1|AraC_family_transcriptional_regulator	EHB97072.1|AraC_family_transcriptional_regulator	YP_002779334.1|putative_AraC_family_transcriptional_regulator	YP_001537196.1|AraC_family_transcriptional_regulator	YP_004967884.1|AraC_family_transcriptional_regulator	EHN77716.1|AraC_family	ZP_10003442.1|transcriptional_regulator	EIM49670.1|transcriptional_regulator	YP_702378.1|transcriptional_regulator	EIK63311.1|transcriptional_regulator,_AraC_family	CCF12813.1|bacterial_regulatory_helix-turn-helix_s,_AraC	ZP_08641428.1|transcriptional_regulator	ZP_08283179.1|transcriptional_regulator,_AraC_family	EHN77712.1|helix-turn-helix_domain-containing_protein	ABS50483.1|NapR1	YP_001535480.1|AraC_family_transcriptional_regulator	ZP_05008092.1|transcriptional_regulator	ZP_06776530.1|AraC_family_transcriptional_regulator	ZP_05000550.1|transcriptional_regulator	YP_004406670.1|helix-turn-helix_domain-containing_protein	ZP_06582013.1|transcriptional_regulator	AAL06696.1|putative_regulatory_protein	YP_001159515.1|helix-turn-helix_domain-containing_protein	ZP_08221716.1|AraC_family_transcriptional_regulator	AAM78008.1|transcriptional_regulator	YP_003342438.1|AraC/XylS_family_transcriptional_regulator	ZP_09743437.1|DNA-binding_domain-containing_protein,	ABY65996.1|transcription_regulatory_protein	YP_001536946.1|AraC_family_transcriptional_regulator	YP_003117050.1|transcriptional_regulator,_AraC_family	ZP_08234172.1|transcriptional_regulator,_AraC_family	YP_001822114.1|AraC_family_transcriptional_regulator	ZP_10089177.1|Transcriptional_regulator,_AraC_family	ZP_07271741.1|AraC_family_transcriptional_regulator	ABS50455.1|NapR1	YP_003768997.1|AraC_family_transcriptional_regulator	ZP_08466272.1|AraC_family_transcriptional_regulator	ZP_07975184.1|AraC_family_transcriptional_regulator	YP_004405382.1|AraC/XylS_family_transcriptional_regulator	ZP_08454834.1|putative_AraC_family_transcriptional_regulator	ZP_09842544.1|AraC_family_transcriptional_regulator	YP_001537028.1|AraC_family_transcriptional_regulator	YP_001157458.1|helix-turn-helix_domain-containing_protein	YP_004085455.1|AraC_family_transcriptional_regulator	YP_003835631.1|AraC_type_helix-turn-helix-_domain-containing	ZP_08009071.1|hypothetical_protein	YP_003314043.1|DNA-binding_domain-containing_protein,	ZP_09842633.1|AraC_family_transcriptional_regulator	ZP_08624631.1|hypothetical_protein	ZP_07899674.1|putative_HTH-type_transcriptional_regulator	CCF12431.1|bacterial_regulatory_helix-turn-helix_s,_AraC	YP_006051564.1|transcriptional_regulator,_AraC_family	YP_004919618.1|AraC_family_transcriptional_regulator	YP_003684877.1|AraC_family_transcriptional_regulator	YP_004645465.1|two_component_AraC_family_transcriptional	NP_822843.1|AraC_family_transcription_regulator	YP_004482479.1|AraC_family_transcriptional_regulator	YP_003384144.1|transcriptional_regulator,_AraC_family	YP_001700031.1|hypothetical_protein	YP_003768353.1|AraC_family_transcriptional_regulator	ZP_01722767.1|hypothetical_protein	ZP_07707503.1|transcriptional_regulator,_AraC_family_protein	YP_006052091.1|AraC_family_transcriptional_regulator	YP_004909732.1|DNA-binding_domain-containing_protein	ZP_07051421.1|hypothetical_protein	CAJ87971.1|putative_AraC-family_transcriptional_regulator	NP_822732.1|AraC_family_transcription_regulator	ZP_07299827.1|AraC_family_transcriptional_regulator	YP_003870721.1|AraC_family_transcriptional_regulator	ZP_09405736.1|AdpA_family_transcriptional_regulator	ZP_08512282.1|transcriptional_regulator,_AraC_family	YP_001526139.1|putative_transcriptional_regulator	ZP_00994032.1|putative_AraC-family_transcriptional_regulator	EIF59907.1|AraC_family_transcription_regulator	YP_006277305.1|AraC_family_transcription_regulator	EIF60515.1|AraC_family_transcription_regulator	YP_110606.1|AraC_family_transcription_regulator	YP_337300.1|AraC_family_transcription_regulator	ZP_04893920.1|AraC_family_regulatory_protein	ZP_03456969.1|regulatory_protein_PchR	YP_001074822.1|regulatory_protein_PchR	ZP_04954030.1|regulatory_protein_PchR	ZP_03790560.1|regulatory_protein_PchR	YP_001061875.1|regulatory_protein_PchR	ZP_04522603.1|regulatory_protein_PchR	ZP_05591470.1|AraC_family_transcription_regulator	YP_440023.1|AraC_family_transcription_regulator	YP_371429.1|AraC_family_transcriptional_regulator	YP_623236.1|AraC_family_transcriptional_regulator	YP_001778905.1|AraC_family_transcriptional_regulator	ZP_04943393.1|Helix-turn-helix_protein	YP_002234829.1|transcriptional_regulator_PchR	CCE53017.1|transcriptional_regulator_PchR	YP_001346259.1|transcriptional_regulator_PchR	YP_005983678.1|transcriptional_regulator	ZP_09056838.1|regulatory_protein_pchR	ZP_01367661.1|hypothetical_protein	YP_005973301.1|transcriptional_regulator_PchR	YP_002438308.1|transcriptional_regulator_PchR	YP_788892.1|transcriptional_regulator_PchR	NP_252917.1|transcriptional_regulator_PchR	EIE42849.1|transcriptional_regulator_PchR	EHS33967.1|transcriptional_regulator_PchR	ZP_06876715.1|transcriptional_regulator_PchR	ABW70813.1|PchR	YP_260600.1|regulatory_protein_Pchr,_putative	YP_004974479.1|regulatory_protein_Pchr_(AraC_family)	YP_003752506.1|araC-type_DNA-binding_transcriptional_regulator	YP_003192085.1|transcriptional_regulator,_AraC_family	ZP_05038379.1|transcriptional_regulator,_AraC_family_protein	CBJ38019.1|putative_AraC-type_DNA-binding_transcriptional	NP_519934.1|transcription_regulator_protein	ZP_07252886.1|transcriptional_regulator,_AraC_family_protein	ZP_03398056.1|transcriptional_regulator,_AraC_family	NP_792415.1|transcriptional_regulator,_AraC_family	ZP_08837898.1|hypothetical_protein	ZP_09679225.1|AraC_family_transcriptional_regulator	ZP_07399248.1|AraC_family_transcriptional_regulator	NP_885609.1|transcriptional_regulator	NP_881088.1|transcriptional_regulator	YP_004959384.1|AraC-type_DNA-binding_domain-containing_protein-	ZP_07086754.1|AraC_family_transcriptional_regulator	ZP_04616979.1|Transcriptional_regulator,_AraC_family	NP_824176.1|AraC_family_transcription_regulator	EIG47564.1|hypothetical_protein	ZP_08384235.1|transcriptional_regulator_YbtA	ZP_07119985.1|transcriptional_regulator,_AraC_family	ZP_10058696.1|hypothetical_protein	ZP_03001889.1|transcriptional_regulator,_AraC_family	ZP_03051875.1|putative_AraC_type_regulator	YP_006115646.1|AraC_family_transcriptional_regulator	YP_006110362.1|AraC_family_transcriptional_regulator	YP_006101317.1|AraC_family_transcriptional_regulator	YP_006096518.1|AraC_family_transcriptional_regulator	YP_002403252.1|AraC_family_transcriptional_regulator	YP_002391747.1|AraC_family_transcriptional_regulator	YP_853074.1|putative_AraC_type_regulator	YP_541184.1|putative_AraC_type_regulator	EIL57572.1|AraC_family_transcriptional_regulator	EHY19044.1|bacterial_regulatory_helix-turn-helix_s,_AraC	EHY06883.1|bacterial_regulatory_helix-turn-helix_s,_AraC	EHV61355.1|bacterial_regulatory_helix-turn-helix_s,_AraC	ZP_04536447.1|yersiniabactin_transcriptional_regulator	ZP_04003395.1|AraC_family_transcriptional_regulator	ZP_03035603.1|transcriptional_regulator_domain,_AraC_family	YP_006149430.1|putative_AraC_type_regulator	YP_006144324.1|AraC_family_transcriptional_regulator	YP_002407089.1|AraC_family_transcriptional_regulator	YP_669842.1|yersiniabactin_transcriptional_regulator,_YbtA	NP_754315.1|putative_AraC_type_regulator	CAJ87589.1|putative_AraC_type_regulator	EIA36326.1|AraC_family_transcriptional_regulator	EHV79136.1|bacterial_regulatory_helix-turn-helix_s,_AraC	ZP_08358988.1|transcriptional_regulator_YbtA	ZP_08348666.1|transcriptional_regulator_YbtA	YP_003349819.1|transcriptional_regulator	ZP_06016649.1|transcriptional_regulator_YbtA	YP_002920247.1|transcriptional_regulator	YP_002412990.1|AraC_family_transcriptional_regulator	YP_001872140.1|AraC_family_transcriptional_regulator	YP_001606557.1|yersiniabactin_transcriptional_regulator_YbtA	YP_070125.1|transcriptional_regulator_YbtA	NP_993008.1|transcriptional_regulator_YbtA	NP_669705.1|AraC_family_transcriptional_regulator	CAX65490.1|transcriptional_regulator	EIL76731.1|transcriptional_regulator	EHV48053.1|bacterial_regulatory_helix-turn-helix_s,_AraC	YP_003229838.1|putative_DNA-binding_transcriptional_regulator	EIL37441.1|DNA-binding_transcriptional_regulator	EIL28720.1|DNA-binding_transcriptional_regulator	EIK99814.1|DNA-binding_transcriptional_regulator	EHW94604.1|bacterial_regulatory_helix-turn-helix_s,_AraC	EHW69008.1|bacterial_regulatory_helix-turn-helix_s,_AraC	EHW62723.1|bacterial_regulatory_helix-turn-helix_s,_AraC	EHW57742.1|bacterial_regulatory_helix-turn-helix_s,_AraC	EHW53106.1|bacterial_regulatory_helix-turn-helix_s,_AraC	EHW40401.1|bacterial_regulatory_helix-turn-helix_s,_AraC	EHW37444.1|bacterial_regulatory_helix-turn-helix_s,_AraC	EHW17446.1|bacterial_regulatory_helix-turn-helix_s,_AraC	EIL49153.1|AraC_family_transcriptional_regulator	YP_006120332.1|AraC_type_regulator_of_yersiniabactin_gene	YP_002556851.1|Arac_type_regulator	YP_005227765.1|AraC-type_transcriptional_regulator	EHV78756.1|bacterial_regulatory_helix-turn-helix_s,_AraC	YP_006139145.1|putative_AraC_type_regulator_protein	YP_001452825.1|hypothetical_protein	YP_001452498.1|hypothetical_protein	ZP_08303824.1|transcriptional_regulator,_AraC_family	YP_002398187.1|AraC_family_transcriptional_regulator	YP_001006814.1|transcriptional_regulator_YbtA	YP_005020086.1|transcriptional_regulator	ZP_09015475.1|transcriptional_regulator,_AraC_family	YP_997203.1|helix-turn-helix_domain-containing_protein	ZP_02364891.1|helix-turn-helix-_domain_containing_protein,	ZP_02360287.1|helix-turn-helix-_domain_containing_protein,	YP_003748293.1|AraC_family_transcriptional_regulator	CAQ36871.1|transcription_activator_protein	YP_002257752.1|transcription_activator_transcription_regulator	YP_006032468.1|transcription_activator_protein	YP_004362802.1|transcriptional_regulator,_AraC_family	ZP_01125775.1|transcriptional_regulator_YbtA	ZP_09876397.1|Transcription_activator_transcription_regulator	ZP_08775466.1|transcriptional_regulator,_AraC_family	YP_001995914.1|transcriptional_regulator,_AraC_family	YP_003656367.1|AraC_family_transcriptional_regulator	ZP_08874205.1|helix-turn-helix_domain-containing_protein	ZP_09626943.1|AraC_family_transcriptional_regulator	ZP_02419668.1|hypothetical_protein	ZP_08739698.1|AraC_family_transcriptional_regulator	YP_003123053.1|transcriptional_regulator,_AraC_family	ZP_10252646.1|AraC_family_transcriptional_regulator	YP_006192617.1|hypothetical_protein	ACN96030.1|AraC_family_transcriptional_regulatory_protein	ZP_09078728.1|two_component_AraC_family_transcriptional	ZP_09075104.1|AraC_family_transcriptional_regulator	YP_003769007.1|AraC_family_transcriptional_regulator	YP_005314480.1|putative_transcriptional_regulator	YP_006191429.1|transcriptional_regulator	YP_004643579.1|putative_transcriptional_regulator	ZP_09402906.1|AraC_family_transcriptional_regulator	YP_001510202.1|AraC_family_transcriptional_regulator	YP_002636212.1|transcriptional_activator_RamA	ZP_05242362.1|transcriptional_regulator	ZP_00229706.1|transcriptional_regulator,_AraC_family	YP_006205349.1|regulatory_protein	YP_002757823.1|regulatory_protein	YP_013720.1|AraC_family_transcriptional_regulator	ZP_02661624.1|transposon_tn10_tetd_protein_(orfr)	YP_005461996.1|putative_AraC-family_transcriptional_regulator	YP_004319954.1|AraC_family_transcriptional_regulator	ZP_06775952.1|transcriptional_regulator	YP_003885165.1|AraC_family_transcriptional_regulator	YP_946122.1|AraC_family_transcriptional_regulator	YP_003331693.1|transcriptional_regulator,_AraC_family	ZP_02491284.1|putative_AraC_family_transcriptional_regulator	YP_004499001.1|AraC_family_transcriptional_regulator	ZP_10230369.1|Transcriptional_regulator_(fragment)	YP_006055605.1|transcriptional_regulator,_AraC_family	YP_003002451.1|transcriptional_regulator,_AraC_family	ZP_03573327.1|transcriptional_regulator,_AraC_family	NP_929873.1|hypothetical_protein	YP_003124585.1|transcriptional_regulator,_AraC_family	YP_003391635.1|transcriptional_regulator,_AraC_family	YP_003695651.1|AraC_family_transcriptional_regulator	ZP_08204547.1|AraC_family_transcriptional_regulator	ZP_01880715.1|transcriptional_regulator,_AraC_family_protein	NP_883704.1|AraC_family_transcriptional_regulator	ZP_10054467.1|AraC_family_transcriptional_regulator	ZP_01313355.1|transcriptional_regulator,_AraC_family	YP_001774577.1|AraC_family_transcriptional_regulator	ZP_09675053.1|AraC_family_transcriptional_regulator	CAQ64716.1|AraC_family_transcriptional_regulator	ZP_07299831.1|AraC_family_transcriptional_regulator	ZP_07305472.1|helix-turn-helix_domain-containing_protein	NP_628398.1|AraC_family_transcription_regulator	ZP_06529581.1|AraC_family_transcription_regulator	ZP_09003640.1|transcriptional_regulator,_AraC_family	ZP_03237568.1|transcriptional_regulator,_AraC_family	ZP_08010236.1|transcriptional_regulator	ZP_03624163.1|transcriptional_regulator,_AraC_family	NP_047336.1|positive_transcriptional_activator	YP_006190876.1|AraC_family_transcriptional_regulator	YP_005313935.1|AraC_family_transcriptional_regulator	YP_004642987.1|AraC/XylS_family_transcriptional_regulator	YP_005023052.1|hypothetical_protein	YP_005739581.1|AraC_family_transcriptional_regulator	ZP_04866315.1|AraC_family_transcriptional_regulator	YP_416840.1|AraC_family_transcriptional_regulator	ZP_05825419.1|inhibitor	YP_096176.1|AraC_family_transcription_regulator	YP_607964.1|AraC_family_transcriptional_regulator	CBX00621.1|(AraC_family)_transcriptional_regulator	YP_003973330.1|putative_transcriptional_regulatory_protein	YP_003242750.1|transcriptional_regulator,_AraC_family	CCA55866.1|Transcriptional_regulator,_AraC_family	ZP_06911643.1|transcriptional_regulator	YP_001826254.1|transcriptional_regulator	ZP_09403078.1|transcriptional_regulator	ZP_04708578.1|transcriptional_regulator	ZP_06917279.1|AraC_family_transcription_regulator	NP_826438.1|AraC_family_transcription_regulator	ZP_06590854.1|AraC-family_transcriptional_regulator	ZP_09179248.1|AraC_family_transcription_regulator	ZP_08287424.1|AraC_family_transcription_regulator	ZP_06576744.1|AraC-family_transcriptional_regulator	NP_824206.1|AraC_family_transcription_regulator	ZP_09961233.1|AraC_family_transcription_regulator	ZP_07306385.1|AraC-family_transcriptional_regulator	ZP_06919674.1|AraC-family_transcriptional_regulator	ZP_06528569.1|AraC_family_transcription_regulator	NP_629371.1|AraC_family_transcription_regulator	ZP_06709885.1|AraC_family_transcriptional_regulator	YP_006247477.1|AraC_family_transcriptional_regulator	ZP_08288992.1|AraC_family_transcription_regulator	ZP_07290973.1|AdpA_family_transcriptional_regulator	YP_003117035.1|transcriptional_regulator,_AraC_family	ZP_06918548.1|AdpA_family_transcriptional_regulator	YP_001074908.1|transcriptional_activator_FtrA	YP_001023881.1|transcriptional_activator_FtrA	ZP_04521854.1|transcriptional_activator_FtrA	ZP_02501204.1|transcriptional_activator_FtrA	YP_006277373.1|transcriptional_activator_FtrA	YP_337365.1|transcriptional_activator_FtrA	YP_001061963.1|transcriptional_activator_FtrA	ZP_02493010.1|transcriptional_activator_FtrA	ZP_07308333.1|AraC-family_transcriptional_regulator	ZP_10048375.1|AraC_family_transcriptional_regulator	ZP_07308496.1|AraC-family_transcriptional_regulator	YP_002763537.1|AraC_family_transcriptional_regulator	ZP_07294309.1|AraC_family_transcriptional_regulator	YP_004814750.1|AraC_family_transcriptional_regulator	YP_005368782.1|AraC_family_transcriptional_regulator	YP_004959030.1|transcriptional_activator_FtrA	ZP_09953914.1|AraC_family_transcriptional_regulator	ZP_09956916.1|AraC_family_transcription_regulator	ZP_08287085.1|AdpA_family_transcriptional_regulator	ZP_07305458.1|AraC-family_transcriptional_regulator	YP_004800661.1|AraC_family_transcriptional_regulator	YP_004817758.1|AraC_family_transcriptional_regulator	YP_006269956.1|HTH-type_transcriptional_regulator_glxA	ZP_09796644.1|putative_AraC_family_transcriptional_regulator	YP_004018106.1|AraC_family_transcriptional_regulator	NP_827568.1|AraC_family_transcription_regulator	NP_824342.1|AraC_family_transcription_regulator	YP_004501584.1|AraC_family_transcriptional_regulator	ZP_06711786.1|AraC_family_transcriptional_regulator	ZP_09269301.1|putative_AraC_family_transcriptional_regulator	YP_005285197.1|putative_transcriptional_regulator	YP_119008.1|putative_transcriptional_regulator	ZP_09839477.1|AraC_family_transcription_regulator	YP_004959652.1|AraC_family_transcription_regulator	YP_004959650.1|AraC_family_transcription_regulator	ZP_08234224.1|transcriptional_regulator,_AraC_family	YP_001509609.1|AraC_family_transcriptional_regulator	ZP_07270672.1|AraC_family_transcription_regulator	ZP_10014758.1|transcriptional_regulator_containing_an_amidase	NP_630819.1|transcriptional_regulator	ZP_06527067.1|transcriptional_regulator	ZP_09985179.1|transcriptional_regulator_containing_an_amidase	NP_851537.1|AraC_family_transcription_regulator	ZP_09833770.1|hypothetical_protein	ZP_09749048.1|transcriptional_regulator_containing_an_amidase	YP_003117667.1|transcriptional_regulator,_AraC_family	ZP_06921231.1|AraC-family_transcriptional_regulator	YP_001536923.1|AraC_family_transcriptional_regulator	ZP_08286719.1|transcriptional_regulator	ZP_06774692.1|Putative_AdpA-family_transcriptional_regulator	ZP_10172462.1|2,5-dialkylresorcinol_biosynthesis_regulatory	ZP_09842337.1|HTH-typetranscriptional_regulator_GlxA	NP_770921.1|transcriptional_regulatory_protein	YP_006324546.1|AraC_family_transcriptional_regulator	YP_006243080.1|AraC_family_transcriptional_regulator	ZP_06907969.1|AraC_family_transcription_regulator	ZP_08234557.1|transcriptional_regulator,_AraC_family	ZP_09747699.1|transcriptional_regulator_containing_an_amidase	ZP_06710947.1|AraC-family_transcriptional_regulator	ZP_10144419.1|transcriptional_regulator,_AraC_family	YP_005207242.1|araC_family_transcriptional_regulator	YP_001617019.1|AraC_family_transcriptional_regulator	YP_004355325.1|AraC_family_transcriptional_regulator	ZP_07290290.1|transcriptional_regulator	YP_003647445.1|AraC_family_transcriptional_regulator	YP_004921642.1|AraC_family_transcriptional_regulator	YP_001757363.1|AraC_family_transcriptional_regulator	ZP_07310841.1|AraC_family_transcriptional_regulator	ZP_09959164.1|hypothetical_protein	ZP_09836837.1|transcriptional_regulator	YP_003041041.1|transcriptional_regulator,_arac_family_with	ZP_07293904.1|transcriptional_regulator_DarR	ZP_10143055.1|transcriptional_regulator,_AraC_family	ZP_09842619.1|AraC_family_transcriptional_regulator	ZP_09807852.1|putative_AraC_family_transcriptional_regulator	ZP_09408384.1|AraC_family_transcriptional_regulator	YP_001701688.1|AraC_family_transcriptional_regulator	YP_006244834.1|transcriptional_regulator	YP_003741592.1|AraC_family_transcripitonal_regulator	YP_003766906.1|AraC_family_transcriptional_regulator	YP_006242987.1|AraC_family_transcriptional_regulator	YP_001888464.1|transcriptional_regulator,_AraC_family	YP_004499583.1|AraC_family_transcriptional_regulator	YP_004318887.1|AraC_family_transcriptional_regulator	ZP_10024955.1|transcriptional_regulator	YP_002309535.1|Helix-turn-helix,_AraC_type:ThiJ/PfpI	ZP_07657248.1|transcriptional_regulator	YP_003124840.1|transcriptional_regulator,_AraC_family	YP_003775786.1|AraC_family_transcriptional_regulator	ZP_01167719.1|hypothetical_protein	YP_001583478.1|AraC_family_transcriptional_regulator	YP_005371933.1|AraC_family_transcriptional_regulator	YP_003271467.1|ThiJ/PfpI_domain_protein	ZP_09410028.1|AraC_family_transcriptional_regulator	ZP_08641558.1|ThiJ/PfpI_domain_protein	ZP_10173749.1|transcriptional_regulator,_AraC_family	YP_001703318.1|AraC_family_transcriptional_regulator	ZP_10073100.1|ThiJ/PfpI_domain-containing_protein	ZP_09015463.1|transcriptional_regulator,_AraC_family	ZP_09844112.1|ThiJ/PfpI_domain-containing_protein	ZP_10131586.1|hypothetical_protein	YP_003331671.1|transcriptional_regulator,_AraC_family	YP_004359362.1|transcriptional_regulator,_AraC_family	ZP_08640371.1|putative_4-methyl-5(B-hydroxyethyl)-thiazole	YP_001544866.1|ThiJ/PfpI_domain-containing_protein	YP_006380654.1|AraC_family_transcriptional_regulator	ZP_03825854.1|transcriptional_regulator	YP_004919536.1|hypothetical_protein	ZP_08640492.1|ThiJ/PfpI	YP_846736.1|ThiJ/PfpI_domain-containing_protein	YP_001227365.1|transcriptional_regulator	ZP_08003053.1|hypothetical_protein	YP_077648.1|putative_regulatory_factor,_effector_protein	YP_003973331.1|AraC_family_transcriptional_regulator	YP_003979100.1|AraC_family_transcriptional_regulator	YP_004118655.1|transcriptional_regulator,_AraC_family	ZP_07943949.1|AraC_family_Bacterial_regulatory	YP_003244608.1|transcriptional_regulator,_AraC_family	NP_822842.1|4-methyl-5(B-hydroxyethyl)-thiazole	ZP_08286720.1|hypothetical_protein	ZP_08234556.1|ThiJ/PfpI_domain-containing_protein	ZP_06907968.1|4-methyl-5(B-hydroxyethyl)-thiazole	ZP_06921232.1|4-methyl-5(B-hydroxyethyl)-thiazole	NP_630820.1|hypothetical_protein	ZP_06527066.1|4-methyl-5(B-hydroxyethyl)-thiazole	YP_004921641.1|ThiJ/PfpI_domain-containing_protein	ZP_06710948.1|4-methyl-5(B-hydroxyethyl)-thiazole	ZP_07290291.1|4-methyl-5(B-hydroxyethyl)-thiazole	ZP_07293903.1|putative_4-methyl-5(B-hydroxyethyl)-thiazole	ZP_06774693.1|Putative_4-methyl-5_B-hydroxyethyl_-thiazole	ZP_07275279.1|4-methyl-5(B-hydroxyethyl)-thiazole	ZP_08451287.1|putative_4-methyl-5(B-hydroxyethyl)-thiazole	YP_001701689.1|hypothetical_protein	ZP_09408385.1|hypothetical_protein	ZP_09842338.1|ThiJ/PfpI_domain-containing_protein	YP_003647446.1|ThiJ/PfpI_domain_protein	ZP_10172668.1|putative_2,5-dialkylresorcinol_biosynthesis	ZP_04747441.1|transcriptional_regulatory_protein	NP_770920.1|ThiJ/PfpI_family_protein	YP_121259.1|hypothetical_protein	ZP_09541377.1|ThiJ/PfpI_domain-containing_protein	YP_004355326.1|protease	YP_005207241.1|protein_InhA	ZP_09747698.1|transcriptional_regulator_containing_an_amidase	ZP_10048368.1|ThiJ/PfpI_family_protein	ZP_06886304.1|ThiJ/PfpI_domain_protein	YP_003041042.1|Transcriptional_regulator,_AraC_family	ZP_09959163.1|ThiJ/PfpI_domain-containing_protein	YP_574924.1|ThiJ/PfpI	YP_005002683.1|transcriptional_regulator_containing_an_amidase	YP_001106463.1|ThiJ/PfpI	YP_003320267.1|ThiJ/PfpI_domain_protein	ZP_07299828.1|ThiJ/PfpI	ZP_06776497.1|Putative_transcriptional_regulator_AraC_family	ZP_04300868.1|ThiJ/pfpI	YP_036763.1|ThiJ/PfpI_family_protein	YP_003792402.1|ThiJ/PfpI_family_protein	YP_002750019.1|thiJ/pfpI_family_protein	ZP_04222872.1|ThiJ/pfpI	ZP_03234941.1|thiJ/pfpI_family_protein	YP_002338677.1|thiJ/pfpI_family_protein	YP_006190879.1|hypothetical_protein	YP_005313939.1|hypothetical_protein	YP_004642992.1|hypothetical_protein	YP_001866593.1|two_component_AraC_family_transcriptional	NP_628381.1|AraC_family_transcription_regulator	ZP_06529594.1|AraC_family_transcription_regulator	YP_004926944.1|AraC_family_transcriptional_regulator	YP_351070.1|AraC_family_transcriptional_regulator	YP_276795.1|AraC_family_transcriptional_regulator	YP_262920.1|AraC_family_transcriptional_regulator	YP_003655399.1|AraC_family_transcriptional_regulator	ZP_04943384.1|AraC-type_DNA-binding_domain-containing_protein	ZP_05117912.1|transcriptional_regulator,_AraC_family	ZP_08142188.1|AraC_family_transcriptional_regulator	YP_001778896.1|AraC_family_transcriptional_regulator	YP_002234838.1|AraC_family_regulatory_protein	YP_623227.1|AraC_family_transcriptional_regulator	ZP_08866269.1|bacterial_regulatory_helix-turn-helix_s,_AraC	ZP_08642526.1|AraC/XylS_family_transcriptional_regulator	ZP_10076943.1|DNA-binding_domain-containing_protein,	YP_001776883.1|AraC_family_transcriptional_regulator	YP_623948.1|AraC_family_transcriptional_regulator	YP_001894752.1|transcriptional_regulator,_AraC_family	ZP_10252645.1|AraC_family_transcriptional_regulator	YP_004817058.1|AraC_family_transcriptional_regulator	ZP_02388630.1|transcriptional_regulator,_AraC_family_protein	ZP_05587370.1|AraC_family_transcriptional_regulator	YP_442892.1|AraC_family_transcriptional_regulator	YP_005208455.1|araC_family_transcriptional_regulator	ZP_03052850.1|transcriptional_regulator	YP_001486258.1|transcriptional_regulator	ZP_10165204.1|transcriptional_regulator	YP_006324852.1|4-hydroxyphenylacetate_catabolism_regulatory	ZP_08311227.1|bacterial_regulatory_helix-turn-helix_s,_AraC	ZP_08193609.1|two_component_transcriptional_regulator,_AraC	YP_005315683.1|hypothetical_protein	YP_004644641.1|YesN19	ZP_10048367.1|AraC_family_transcriptional_regulator	YP_080985.1|AraC/XylS_family_transcriptional_regulator	ZP_08002287.1|YbbB_protein	ZP_03055155.1|YbbB	ZP_08512329.1|transcriptional_regulator,_AraC_family	YP_005076888.1|AraC_family_transcriptional_regulator	ZP_10239319.1|AraC_family_transcriptional_regulator	ZP_09773788.1|AraC_family_transcriptional_regulator	ZP_08008366.1|hypothetical_protein	YP_005495265.1|XylS/AraC_transcriptional_regulator	YP_005421343.1|L-rhamnose_operon_transcriptional_activator	YP_001421478.1|YobQ	YP_005130612.1|HTH-type_transcriptional_activator_rhaR	YP_003597330.1|XylS/AraC_transcriptional_regulator	YP_003562633.1|transcriptional_regulator,_AraC_family	YP_445596.1|transcriptional_regulator,_putative	YP_003571538.1|transcriptional_regulator,_AraC_family	ZP_02951164.1|transcriptional_regulator,_AraC_family_protein	ZP_07386934.1|transcriptional_regulator,_AraC_family	ZP_08006452.1|hypothetical_protein	ZP_02164342.1|transcriptional_regulator,_AraC_family_protein	YP_001085601.1|AraC_family_transcriptional_regulator	ZP_08432445.1|transcriptional_regulator,_AraC_family	YP_003125251.1|transcriptional_regulator,_AraC_family	YP_608610.1|transcriptional_regulator_PobR	ZP_03916383.1|conserved_hypothetical_protein	YP_004876676.1|hypothetical_protein	YP_003945008.1|AraC_family_transcriptional_regulator	ZP_05878360.1|putative_AraC-family_transcriptional_regulatory	YP_003332939.1|transcriptional_regulator,_AraC_family	YP_108393.1|AraC_family_transcriptional_regulator	YP_006324576.1|AraC_family_transcriptional_regulator	ZP_10144246.1|transcriptional_regulator,_AraC_family	ZP_08565834.1|transcriptional_regulator_of_N-acetylglucosamine	ZP_09493345.1|AraC_family_transcriptional_regulator	YP_001049795.1|helix-turn-helix_domain-containing_protein	YP_002358855.1|transcriptional_regulator,_AraC_family	YP_001553869.1|AraC_family_transcriptional_regulator	YP_001365612.1|helix-turn-helix_domain-containing_protein	ZP_09416179.1|AraC_family_transcriptional_regulator	ZP_09999938.1|AraC_family_transcriptional_regulator	YP_002353483.1|transcriptional_regulator,_AraC_family	ZP_09076605.1|AraC_family_transcriptional_regulator	ZP_07920006.1|conserved_hypothetical_protein	ZP_02388628.1|transcriptional_regulator,_AraC_family_domain	ZP_05587368.1|transcriptional_regulator	ZP_02467809.1|transcriptional_regulator,_AraC_family_domain	ZP_07899647.1|transcriptional_regulator,_AraC_family_protein	ZP_05348018.1|Two-component_response_regulator_YesN	YP_003265800.1|transcriptional_regulator,_AraC_family	ZP_06143587.1|transcriptional_regulator,_AraC_family_protein	YP_334647.1|AraC_family_transcriptional_regulator	ZP_03452624.1|transcriptional_regulator,_AraC_family	YP_002898077.1|transcriptional_regulator,_AraC_family	ZP_01766807.1|transcriptional_regulator,_AraC_family	ZP_04901248.1|transcriptional_regulator,_AraC_family	ZP_04898148.1|transcriptional_regulator,_AraC_family	ZP_04966551.1|transcriptional_regulator,_AraC_family	YP_001067499.1|AraC_family_transcriptional_regulator	YP_001060236.1|AraC_family_transcriptional_regulator	ZP_03789819.1|transcriptional_regulator,_AraC_family	YP_006273593.1|AraC_family_transcriptional_regulator	YP_441897.1|AraC_family_transcriptional_regulator	ZP_05586329.1|AraC_family_transcriptional_regulator	YP_003870732.1|AraC_family_transcriptional_regulator	YP_003181906.1|transcriptional_regulator,_AraC_family	YP_005367769.1|AraC_family_transcriptional_regulator	ZP_08984570.1|transcriptional_regulator,_AraC_family	ZP_07464001.1|msm_operon_regulatory_protein	ZP_07449052.1|pdu/cob_regulatory_protein	YP_003550045.1|transcriptional_regulator,_AraC_family	YP_003608839.1|AraC_family_transcriptional_regulator	YP_006307650.1|AraC_family_transcriptional_regulator	YP_004501604.1|AraC_family_transcriptional_regulator	YP_005339514.1|AraC_family_transcriptional_regulator	YP_005349927.1|AraC_family_transcriptional_regulator	ZP_07386939.1|transcriptional_regulator,_AraC_family	ZP_09773965.1|arac_family_transcriptional_regulator	ZP_09397760.1|transcriptional_regulator_AraC_protein	ZP_08510516.1|transcriptional_regulator_AraC_N-terminal_domain	YP_001615930.1|AraC_family_transcriptional_regulator	YP_004355329.1|AraC_family_transcriptional_regulator	YP_001864964.1|AraC_family_transcriptional_regulator	YP_006191525.1|protein_AdaA	ZP_08000854.1|YisR_protein	YP_004643682.1|AdaA	ZP_09016255.1|transcriptional_regulator,_AraC_family	YP_532905.1|AraC_family_transcriptional_regulator	YP_700235.1|AraC_family_transcriptional_regulator	YP_001894751.1|transcriptional_regulator,_AraC_family	YP_003487008.1|putative_araC_family_transcriptional_regulator	ZP_08509273.1|response_regulator_receiver_domain_protein	YP_003629699.1|hypothetical_protein	YP_621189.1|AraC_family_transcriptional_regulator	ZP_10208602.1|AraC_family_transcriptional_regulator	ZP_09773408.1|AraC_family_transcriptional_regulator	ZP_08095744.1|AraC_family_transcriptional_regulator	YP_005564862.1|AraC_family_transcriptional_regulator	YP_005149190.1|DNA-binding_domain-containing_protein	ZP_08193624.1|transcriptional_regulator,_AraC_family	YP_780240.1|AraC_family_transcriptional_regulator	YP_004142673.1|helix-turn-helix-_domain_containing_protein_AraC	ZP_08988786.1|transcriptional_regulator,_AraC_family	YP_004612522.1|AraC_family_transcriptional_regulator	YP_003808439.1|AraC_family_transcriptional_regulator	ZP_06053505.1|arabinose_operon_regulatory_protein	ZP_05719685.1|putative_transcriptional_regulator	YP_005676887.1|AraC_family_transcriptional_regulator	YP_002802632.1|transcriptional_regulator,_AraC_family	YP_004261160.1|AraC_family_transcriptional_regulator	ZP_08192053.1|transcriptional_regulator,_AraC_family	YP_004573181.1|putative_AraC_family_transcriptional_regulator	YP_001420693.1|YisR	YP_005129785.1|putative_HTH-type_transcriptional_regulator	ZP_10042284.1|Bacterial_regulatory_helix-turn-helix_protein,	YP_005420338.1|Arabinose_operon_regulatory_protein	YP_003919763.1|AraC_family_transcriptional_regulator	YP_004207096.1|putative_AraC/XylS_family_transcriptional	YP_005556163.1|arabinose_operon_regulatory_protein	ZP_06874968.1|putative_transcriptional_regulator_(AraC/XylS	YP_006230976.1|putative_transcriptional_regulator	ZP_03590769.1|hypothetical_protein	YP_003972492.1|putative_AraC/XylS_family_transcriptional	YP_003245669.1|transcriptional_regulator,_AraC_family	ZP_09003511.1|transcriptional_regulator,_AraC_family	YP_003869088.1|lactose_operon_transcription_activator	YP_003014260.1|transcriptional_regulator,_AraC_family	YP_003426731.1|probable_transcriptional_regulator	YP_006266097.1|HTH-type_transcriptional_activator_rhaS	YP_003041133.1|transcriptional_regulator,_arac_family	ZP_09077214.1|transcriptional_regulator	YP_003695640.1|AraC_family_transcriptional_regulator	ZP_06291287.1|transcriptional_regulator,_AraC_family	ZP_05887119.1|transcriptional_regulator_AraC_family	ZP_05878358.1|transcriptional_regulator_AraC_family	ZP_10143389.1|transcriptional_regulator,_AraC_family	ZP_07900388.1|two_component_transcriptional_regulator,_AraC	YP_005147362.1|DNA-binding_domain-containing_protein	YP_005315692.1|AraC_family_transcriptional_regulator	YP_006324549.1|AraC_family_transcriptional_regulator	ZP_05578959.1|predicted_protein	YP_005149211.1|response_regulator_containing_CheY-like_receiver	YP_005756560.1|bacterial_regulatory_helix-turn-helix_s,_AraC	ZP_06340763.1|transcriptional_regulator	ZP_06323208.1|conserved_hypothetical_protein	ZP_06186214.1|transcriptional_regulator	YP_003454200.1|trancriptional_regulator,_AraC_family	ZP_08192987.1|transcriptional_regulator,_AraC_family	ZP_06032121.1|transcriptional_regulator_AraC_family	YP_004921289.1|AraC_family_transcriptional_regulator	ZP_09543763.1|hypothetical_protein	ZP_06942170.1|AraC-type_DNA-binding_domain-containing_protein	ZP_05718224.1|DNA_gyrase_inhibitor	YP_001657787.1|transcriptional_regulator	YP_004165241.1|AraC_family_transcriptional_regulator	ZP_07341205.1|response_regulator	YP_003845076.1|transcriptional_regulator,_AraC_family	ZP_04607253.1|transcriptional_regulator	ZP_08170701.1|transcriptional_regulator,_AraC_family	ZP_01770127.1|transcriptional_regulator,_AraC_family	YP_006277766.1|AraC_family_transcriptional_regulator	ZP_05927119.1|transcriptional_regulator_AraC_family	YP_002547526.1|transcriptional_regulator_AraC_family	ZP_09959144.1|AraC_family_transcriptional_regulator	ZP_06533441.1|transcriptional_regulator	ZP_03585791.1|transcriptional_regulator,_AraC_family	ZP_07387004.1|transcriptional_regulator,_AraC_family	ZP_05927120.1|putative_AraC-family_transcriptional_regulatory	YP_003261086.1|transcriptional_regulator,_AraC_family	ZP_05718225.1|MmsAB_operon_regulatory_protein	ZP_06032122.1|AraC-type_DNA-binding_domain-containing_protein	ZP_09359442.1|hypothetical_protein	YP_002505197.1|transcriptional_regulator,_AraC_family	YP_004318910.1|AraC_family_transcriptional_regulator	ZP_09774563.1|two_component_transcriptional_regulator,_arac	ZP_01733835.1|regulatory_protein	YP_003529822.1|Uncharacterized_HTH-type_transcriptional	YP_003947572.1|AraC_family_transcriptional_regulator	ZP_02165647.1|transcriptional_regulator,_AraC_family_protein	YP_006189012.1|arac-like_transcriptional_regulator	YP_003540027.1|AraC-family_transcriptional_regulator	YP_003102117.1|transcriptional_regulator,_AraC_family	YP_004709715.1|hypothetical_protein	ZP_02147515.1|transcriptional_regulator,_AraC_family_protein	YP_005534075.1|AraC_family_transcriptional_regulator	YP_003768132.1|AraC_family_transcriptional_regulator	YP_003844088.1|transcriptional_regulator,_AraC_family	ZP_09772249.1|transcriptional_regulator	ZP_09856424.1|AraC_family_transcriptional_regulator	ZP_02951153.1|transcriptional_regulator,_AraC_family_protein	ZP_04145914.1|ThiJ/pfpI	YP_003277300.1|transcriptional_regulator,_AraC_family	YP_002482325.1|ThiJ/PfpI_domain_protein	YP_003384143.1|ThiJ/PfpI_domain_protein	ZP_10043122.1|Helix-turn-helix_domain-containing_protein	ZP_06189945.1|arabinose_operon_regulatory_protein	YP_004500632.1|AraC_family_transcriptional_regulator	ZP_03015903.1|hypothetical_protein	YP_003468055.1|putative_transcription_regulator_(AraC_family)	YP_004752608.1|hypothetical_protein	YP_005075264.1|transcriptional_regulator	ZP_10241532.1|transcriptional_regulator	YP_005676870.1|AraC_family_transcriptional_regulator	ZP_03715401.1|hypothetical_protein	YP_004319676.1|AraC_family_transcriptional_regulator	ZP_09313306.1|AraC_family_transcriptional_regulator	ZP_09363358.1|AraC_family_transcriptional_regulator	ZP_08010229.1|hypothetical_protein	YP_004316499.1|AraC_family_transcriptional_regulator	ZP_08408950.1|transcriptional_regulator,_AraC_family	YP_004907817.1|putative_AraC_family_transcriptional_regulator	ZP_08913255.1|putative_transcriptional_regulator,_AraC_family	ZP_01258322.1|transcriptional_regulator,_AraC_family_protein	ZP_03015888.1|hypothetical_protein	ZP_06775939.1|Transcriptional_regulator	YP_004959662.1|putative_transcriptional_regulator	ZP_09709076.1|transcriptional_regulator_PobR	ZP_08287315.1|transcriptional_regulator	ZP_01053335.1|regulatory_helix-turn-helix_protein,_AraC	YP_006266318.1|HTH-type_transcriptional_activator_rhaS	YP_004899484.1|AraC_family_transcriptional_regulator	ZP_04996137.1|transcriptional_regulator	ZP_05887521.1|transcriptional_regulator_AraC_family	ZP_03930536.1|AraC_family_transcriptional_regulator	ZP_07357072.1|transcriptional_regulator	ZP_08841386.1|hypothetical_protein	ZP_09003648.1|two_component_transcriptional_regulator,_AraC	YP_006013313.1|Putative_two-component_response_regulator	YP_006192637.1|AraC_family_transcriptional_regulator	YP_005677183.1|transcriptional_regulator_of_rhamnose	ZP_01234265.1|hypothetical_transcriptional_regulator,	YP_006033716.1|AraC_family_transcriptional_regulator	ZP_09881925.1|bacterial_regulatory_helix-turn-helix_s,_AraC	ZP_06942171.1|AraC-type_DNA-binding_domain-containing_protein	ZP_07280331.1|predicted_protein	ZP_09956894.1|DNA-binding_transcriptional_regulator_AraC	ZP_02925554.1|transcriptional_regulator	ZP_05348019.3|transcriptional_regulator,_AraC_family	ZP_01460618.1|probable_AraC/XylS-type_transcriptional	ZP_01125790.1|hypothetical_protein	ZP_09416587.1|AraC_family_transcriptional_regulator	ZP_01732875.1|hypothetical_protein	ZP_09671448.1|transcriptional_regulator,_AraC_family	ZP_09876385.1|Transcriptional_regulator,_AraC_family	EFV84657.1|AraC_family_Transcriptional_regulator	EGP43076.1|AraC_family_transcriptional_regulator	CBX79278.1|Uncharacterized_HTH-type_transcriptional	YP_001833690.1|AraC_family_transcriptional_regulator	NP_518746.1|transcription_regulator_protein	YP_049583.1|AraC_family_transcription_regulator	EFU98647.1|bacterial_regulatory_helix-turn-helix_s,_AraC	EGT69979.1|hypothetical_protein	EGR63281.1|AraC_family_transcriptional_regulator	EGR74121.1|AraC_family_transcriptional_regulator	EGW95060.1|transcriptional_regulator,_AraC_family	EHG00735.1|putative_AraC_type_regulator	EHN98640.1|hypothetical_protein	EIF84213.1|hypothetical_protein	EGB57427.1|AraC_family_protein_regulatory_helix-turn-helix	EGX23371.1|transcriptional_regulator,_AraC_family	EGB52139.1|AraC_family_protein_regulatory_helix-turn-helix	EIJ13928.1|transcriptional_regulator,_AraC_family	EGH40292.1|iron_aquisition_regulator	EHS96956.1|hypothetical_protein	EHS97476.1|hypothetical_protein	EHT08385.1|hypothetical_protein	EHT13501.1|hypothetical_protein	EHL03917.1|transcriptional_regulator,_AraC_family	EGU83107.1|hypothetical_protein	EFZ02015.1|ThiJ/PfpI_family_protein	EFY84268.1|ThiJ/PfpI_family_protein	AFM25945.1|transcriptional_regulator_containing_an_amidase	EGR44122.1|predicted_protein	CCF13009.1|DJ-1/PfpI_family_protein	EIK66467.1|isonitrile_hydratase_InhA	EFY88028.1|ThiJ/PfpI_family_protein	EHB97890.1|hypothetical_protein	EIK62651.1|transcriptional_regulator,_AraC_family	EHM23444.1|hypothetical_protein	CCF12517.1|DJ-1/PfpI_family_protein	EIC64964.1|hypothetical_protein	CCF12398.1|DJ-1/PfpI_family_protein	EHK87413.1|AraC_family_transcriptional_regulator	EHN75894.1|AraC_family_transcription_regulator	EGU39661.1|AraC_family_transcriptional_regulator	EIK63884.1|transcriptional_regulator,_AraC_family	ZP_07899663.1|transcriptional_regulator,_AraC_family_protein	BAI84642.1|hypothetical_protein	EHA30145.1|putative_transcriptional_regulator_(AraC/XylS	NP_388963.1|putative_transcriptional_regulator_(AraC/XylS	YP_001340037.1|cupin_2_domain-containing_protein	EHM04838.1|YobQ	YP_003335315.1|transcriptional_regulator,_AraC_family	CAJ87972.1|conserved_hypothetical_protein	EIK59494.1|transcriptional_regulator,_AraC_family	CCA55138.1|Transcriptional_regulator,_AraC_family	YP_698075.1|lactose_operon_transcriptional_activator	YP_001231842.1|response_regulator_receiver_protein	CCA58694.1|Transcriptional_regulator,_AraC_family	CBL25827.1|transcriptional_regulator,_AraC_family	EHN13300.1|AraC_family_transcriptional_regulator	YP_002802615.1|transcriptional_regulator,_AraC_family	YP_001193294.1|helix-turn-helix_domain-containing_protein	ZP_05887129.1|transcriptional_regulator	YP_388103.1|AraC_family_transcriptional_regulator	YP_003331678.1|transcriptional_regulator,_AraC_family	YP_003885181.1|DNA-binding_protein_transcriptional_activator,	YP_129885.1|AraC/XylS_family_transcriptional_regulator	YP_004644661.1|two_component_AraC_family_transcriptional	YP_325232.1|AraC_family_transcriptional_regulator	YP_675121.1|AraC_family_transcriptional_regulator	YP_003124949.1|transcriptional_regulator,_AraC_family	YP_003039760.1|regulator_of_the_4hpa-hydroxylase_operon	YP_003122512.1|transcriptional_regulator,_AraC_family	YP_677216.1|AraC_family_transcriptional_regulator	YP_003014276.1|two_component_transcriptional_regulator,_AraC	YP_001520877.1|AraC_family_transcriptional_regulator	YP_006292261.1|DNA-binding_domain-containing_protein	YP_001757366.1|AraC_family_transcriptional_regulator	YP_003342422.1|Transcriptional_regulator_containing_an_amidase	YP_003123056.1|transcriptional_regulator,_AraC_family	YP_003002650.1|transcriptional_regulator,_AraC_family	YP_003884892.1|transcriptional_regulator	YP_004319943.1|AraC_family_transcriptional_regulator	YP_003384140.1|transcriptional_regulator,_AraC_family	ZP_07387415.1|transcriptional_regulator,_AraC_family	YP_005268081.1|transcriptional_regulator_AraC_family	ZP_09359397.1|hypothetical_protein	ZP_04620347.1|AraC-family_transcriptional_regulator	ZP_05887128.1|hypothetical_transcriptional_regulator_AraC	ZP_09363359.1|transcriptional_regulator	EHB97891.1|AraC_family_transcriptional_regulator	EIC64965.1|AraC_family_transcriptional_regulator	EHM23443.1|AraC_family_transcriptional_regulator	EIK66755.1|transcriptional_regulator,_AraC_family	EIF74076.1|transcriptional_activator_FtrA	EIF69403.1|AraC_family_transcriptional_regulator	YP_109377.1|AraC_family_transcriptional_regulator	YP_442890.1|transcriptional_regulator	NP_102744.1|transcriptional_regulator	YP_773583.1|AraC_family_transcriptional_regulator	YP_371439.1|AraC_family_transcriptional_regulator	EGU18108.1|putative_AraC-family_transcriptional_regulatory	YP_001237495.1|AraC_family_transcriptional_regulator	YP_129884.1|transcriptional_regulator	YP_078377.1|transcriptional_regulator	YP_003123051.1|transcriptional_regulator,_AraC_family	CCH98822.1|Transcriptional_regulator	CCI19901.1|Transcriptional_regulator	NP_486075.1|transcriptional_regulator	NP_814306.1|AraC_family_transcriptional_regulator	YP_001642549.1|AraC_family_transcriptional_regulator	YP_207084.1|AraC_family_transcription_regulator	YP_003123044.1|transcriptional_regulator,_AraC_family	YP_003950740.1|AraC_family_transcriptional_regulator	YP_792560.1|hypothetical_protein	YP_001983465.1|transcriptional_regulator,_AraC_family_domain	YP_003074707.1|transcriptional_regulator,_AraC_family	YP_003073757.1|transcriptional_regulator,_AraC_family	YP_003450288.1|transcriptional_regulator	YP_004642670.1|AraC_family_transcriptional_regulator	YP_005313673.1|AraC_family_transcriptional_regulator	YP_004448373.1|transcription_activator_effector_binding	ZP_09483242.1|AraC_family_transcriptional_regulator	ZP_08003054.1|hypothetical_protein	ZP_05719686.1|hypothetical_transcriptional_regulator	EGS33691.1|hypothetical_protein	EID21788.1|hypothetical_protein	EGU18107.1|hypothetical_protein	ZP_01065963.1|putative_transcriptional_regulator,_AraC/XylS	YP_002417825.1|AraC/XylS_family_transcriptional_regulator	EID48755.1|AraC_family_transcriptional_regulator	EIF78843.1|AraC_family_transcription_regulator	EIF61461.1|AraC_family_transcription_regulator	EHI40255.1|hypothetical_protein	YP_003386977.1|transcriptional_regulator,_AraC_family	YP_001340476.1|cupin_2_domain-containing_protein	YP_004118402.1|transcriptional_regulator,_AraC_family	YP_001869998.1|two_component_AraC_family_transcriptional	YP_003122824.1|transcriptional_regulator,_AraC_family	YP_002996919.1|two-component_response_regulator_YesN	YP_003122809.1|transcriptional_regulator,_AraC_family	EGH63907.1|AraC_family_transcriptional_regulator	EGS32002.1|transcriptional_regulator,_AraC_family	CCE47337.1|transcriptional_regulator,_AraC_family	EGB00770.1|transcriptional_regulator	CCH03592.1|transcriptional_regulator,_AraC_family	YP_001902545.1|transcriptional_regulator,_AraC_family	NP_638403.1|AraC_family_transcriptional_regulator	CCE53008.1|transcriptional_regulator,_AraC_family	CCA54045.1|Transcriptional_regulator,_AraC_family	YP_365043.1|AraC_family_transcriptional_regulator	YP_003845367.1|transcriptional_regulator,_AraC_family	YP_001062493.1|AraC_family_transcription_regulator	YP_001075445.1|AraC_family_transcriptional_regulator	YP_004761263.1|AraC_DNA-binding_transcription_regulator	ZP_07629858.1|transcriptional_regulator,_AraC_family_protein	EGD04964.1|Putative_araC-like_transcription_regulator	EHN61026.1|transcriptional_regulator,_AraC_family	AAY28221.1|putative_transcriptional_regulator	YP_004815651.1|AraC_family_transcriptional_regulator	NP_624596.1|transcriptional_regulator	NP_821787.1|hypothetical_protein	EGH83922.1|AraC_family_transcriptional_regulator	EHM05727.1|YisR	AAO06912.1|putative_transcriptional_regulator	YP_003002436.1|transcriptional_regulator,_AraC_family	EHL36207.1|transposon_Tn10_TetD_protein	AAM70331.1|CalR7	EGL47614.1|transcriptional_regulator,_AraC_family	YP_001157468.1|helix-turn-helix_domain-containing_protein	YP_003125233.1|transcriptional_regulator,_AraC_family	BAG74718.1|probable_araC_family_transcriptional_regulator	EHL36198.1|AraC_family_transcriptional_regulator	EFV87436.1|transcriptional_regulator	EGA98080.1|transcriptional_regulator	EID49575.1|regulatory_factor,_effector_protein	CCE46723.1|transcriptional_regulator,_AraC_family	YP_335172.1|AraC_family_transcriptional_regulator
[truncated: 12,421,561 more chars]
